# Supplementary material for: Information sharing practices during the COVID-19 pandemic: A case study about face masks
Source: PLoS One. 2022 May 5;17(5):e0268043. doi: 10.1371/journal.pone.0268043 (PMC9071122; doi:10.1371/journal.pone.0268043)
Supplement: S1 Appendix — Sheets/tabs show the datasets used and researcher’s categorisation of URL subject content, domains and user profiles. (XLSX) [file pone.0268043.s001.xlsx]

## Sheet: Information Page
S1 Appendix: DATASETS
The following sheets/tabs show the datasets used and researcher's categorisation of URL subject content, domains and user profiles.
Tab/Sheet Title	Title of Sheet	Description of Sheet content
Topic Modelling	TOPIC MODELLING	Details of the LDA topic model output by Gensim, detailing the top ten words associated with each topic (Associated words), and with relative weighting (importance) of each word within that topic (Word weighting for topic).
Most Retweeted Tweets dataset	MOST RETWEETED TWEETS DATASET	URLs within tweets from ‘Face Mask Tweets’ dataset and with more than 10 retweets. Classified by URL subject content, domain and user profile.
Most Tweeted URLs dataset	MOST TWEETED URLS DATASET	URLs contained within more than 10 unique Tweets in the ‘Face Mask Tweets’ dataset. Classified by URL subject content and domain.
Sci, Evi. & Exp. Retweets	TOP SCIENTIFIC EVIDENCE AND EXPERTISE RETWEETS	Top 25 'Most Retweeted Tweets' classified as 'Scientific evidence and expertise', then classified by focus of article and attitude towards face masks.
Sci, Evi. & Exp. Tweets	TOP SCIENTIFIC EVIDENCE AND EXPERTISE TWEETED URLS	Top 25* 'Most Tweeted URLs' classified as 'Scientific evidence and expertise', then classified by focus of article and attitude towards face masks. *contains 26 as two ranked at 25
Sci, Evi. & Exp. URL Titles	SCIENTIFIC EVIDENCE AND EXPERTISE URL TITLES	List of titles of URLs classified as 'scientific evidence and expertise' in either the 'most retweeted tweets' or 'most tweeted URLs dataset'. Duplicate titles removed.
Domain descriptions	DOMAIN DESCRIPTIONS	List of domains and descriptions obtained by researchers (as well as source of description) to categorise the type of domain. NOTE: URL shortening and duplicates not removed on this sheet.
Sci, Evi. & Exp. Domain descriptions	SCIENTIFIC EVIDENCE AND EXPERTISE DOMAIN DESCRIPTIONS	List of domains within the 'Scientific Evidence and Expertise' dataset i.e. subject content classified as this. Domain descriptions obtained by researchers (as well as source of description) to categorise the type of domain. For this dataset, URL shortening domains have been removed/original domain idenified.
Data Excluded
Face mask tweet' dataset. Tweets are not included due to Twitter data sharing permissions.
User profile names are not provided in line with the ethical approval granted for this research.

## Sheet: Topic Modelling
TOPIC MODELLING
Description:	Details of the LDA topic model output by Gensim, detailing the top ten words associated with each topic (Associated words), and with relative weighting (importance) of each word within that topic (Word weighting for topic).
Topic ID	Associated words	Word weighting for topic
0	people, get, would, need, virus, stop, protect, think, know, go	0.048*"people" + 0.023*"get" + 0.017*"would" + 0.017*"need" + 0.015*"virus" ' '+ 0.015*"stop" + 0.015*"protect" + 0.013*"think" + 0.013*"know" + ' '0.012*"go"'
1	people, say, government, could, take, see, get, right, make, would	0.017*"people" + 0.014*"say" + 0.010*"government" + 0.009*"could" + ' '0.009*"take" + 0.008*"see" + 0.008*"get" + 0.008*"right" + 0.007*"make" + ' '0.007*"would"'
2	trump, protective, american, say, refuse, president, america, pandemic, call, season	0.034*"trump" + 0.020*"protective" + 0.017*"american" + 0.014*"say" + ' '0.011*"refuse" + 0.008*"president" + 0.008*"america" + 0.007*"pandemic" + ' '0.007*"call" + 0.007*"season"'
3	wearamask, man, pandemic, walk, fit, stayhome, video, street, ventilator, watch	0.016*"wearamask" + 0.016*"man" + 0.013*"pandemic" + 0.012*"walk" + ' '0.011*"fit" + 0.011*"stayhome" + 0.009*"video" + 0.009*"street" + ' '0.008*"ventilator" + 0.007*"watch"'
4	go, lockdown, back, work, get, time, day, shop, rule, come	0.034*"go" + 0.034*"lockdown" + 0.017*"back" + 0.017*"work" + 0.016*"get" + ' '0.015*"time" + 0.014*"day" + 0.013*"shop" + 0.011*"rule" + 0.010*"come"'
5	staff, keep, safe, home, nhs, stay, hospital, worker, protect, glove	0.033*"staff" + 0.031*"keep" + 0.028*"safe" + 0.027*"home" + 0.026*"nhs" + ' '0.026*"stay" + 0.024*"hospital" + 0.020*"worker" + 0.019*"protect" + ' '0.017*"glove"'
6	public, spread, transport, mandatory, use, make, say, reduce, compulsory, help	0.084*"public" + 0.035*"spread" + 0.034*"transport" + 0.026*"mandatory" + ' '0.026*"use" + 0.023*"make" + 0.022*"say" + 0.017*"reduce" + ' '0.017*"compulsory" + 0.016*"help"'
7	bbc_new, police, london, coronavirusuk, nhs_trust_boss, meet, useless, fail, maskup, word	0.036*"bbc_new" + 0.014*"police" + 0.009*"london" + 0.009*"coronavirusuk" + ' '0.008*"nhs_trust_boss" + 0.008*"meet" + 0.008*"useless" + 0.008*"fail" + ' '0.007*"maskup" + 0.007*"word"')
8	ppe, make, nhs, use, supply, help, protection, support, buy, surgical	0.036*"ppe" + 0.027*"make" + 0.016*"nhs" + 0.013*"use" + 0.013*"supply" + ' '0.013*"help" + 0.013*"protection" + 0.012*"support" + 0.011*"buy" + ' '0.010*"surgical"'
9	case, country, china, death, new, state, world, report, crisis, outbreak	0.028*"case" + 0.019*"country" + 0.019*"china" + 0.017*"death" + ' '0.015*"new" + 0.012*"state" + 0.011*"world" + 0.009*"report" + ' '0.008*"crisis" + 0.008*"outbreak"'

## Sheet: Most Retweeted Tweets dataset
MOST RETWEETED TWEETS DATASET
Description: URLs within tweets from ‘Face Mask Tweets’ dataset and with more than 10 retweets. Classified by URL subject content, domain and user profile.
Tweet ID	tweet date	dayofyear	retweet_count	url	URL title (manually obtained by researchers)	Subject Category (Theme)	Subject category (sub-theme)	Domain	Domain category	UserID (assigned for the purposes of this research)	User type: Individual or Organisation	User category
ID of original tweet	Date of tweet that URL identified in	Day of the year that tweet was made	Number of reweets received at the time dataset created (1 August 2020)	Link contained within tweet	Title of the URL. Manually obtained by the researchers by following the link embedded in the tweet	URL subject category (full descriptions provided in suplementary document 2)	URL subject sub-theme category (full descriptions provided in suplementary document 2)	URL domain	Domain category (category descriptions provided in suplementary document 2 & additional detail provided in tab. 'domain descriptions' in this workbook)	UserID of Twitter user (names not provided due to ethical considerations of identifying twitter accounts of individual users)	Type of user (full descriptions provided in suplementary document 2)	Profession of Twitter user (full descriptions provided in suplementary document 2)
31747	2020-07-15	197	10786	https://trib.al/ZN5uBQY	Coronavirus: New Banksy piece on London Tube encourages people to wear masks	Art	Art	https://trib.al	URL shortening	User_1	Organisation	Broadcasting/Journalism
55855	2020-06-01	153	3194	https://hubs.ly/H0q_BJL0	Physical distancing, face masks, and eye protection to prevent person-to-person transmission of SARS-CoV-2 and COVID-19: a systematic review and meta-analysis	Scientific evidence and expertise	Scientific studies	https://hubs.ly	URL shortening	User_6	Organisation	Academia/Research/University
55850	2020-04-22	113	3090	https://slate.com/news-and-politics/2020/04/coronavirus-humans-vs-heroes.html	America’s Heroism Trap Yes, we are grateful for every person working on every front line. But the language of martyrdom distracts from what we could do about it all	Cases and face mask use outside the UK	Outbreaks and reported cases in other countries	https://slate.com	Journalism: International print	User_8	Individual	Creative Industries
55863	2020-05-27	148	2036	https://fcld.ly/u9ylfmd	Reducing transmission of SARS-CoV-2	Scientific evidence and expertise	Scientific studies	https://fcld.ly	Invalid	User_11	Organisation	Academia/Research/University
19302	2020-07-08	190	1956	https://bbc.in/2VW9Wyv	Coronavirus: 'The masks you throw away could end up killing a whale'	Environmental impact	Environmental impact	https://bbc.in	Broadcasting and radio: UK	User_2	Organisation	Broadcasting/Journalism
55858	2020-03-31	91	1891	https://www.mirror.co.uk/news/uk-news/nhs-hospital-worker-57-dies-21785850?utm_source=twitter.com&utm_medium=social&utm_campaign=sharebar	NHS hospital worker, 57, dies alone in self-isolation after 'catching coronavirus'	PPE supplies	PPE supplies (UK)	https://www.mirror.co.uk	Journalism: UK print	User_10	Individual	Other
55862	2020-04-13	104	1458	https://www.nj.com/coronavirus/2020/04/hong-kong-human-rights-activists-send-4000-surgical-masks-to-nj-hospital-congressman-says.html	Hong Kong human rights activists send 4,000 surgical masks to N.J. hospital, congressman says	PPE supplies	PPE supplies (International)	https://www.nj.com	Journalism: International print	User_16	Individual	Activist/Campaign group
30900	2020-07-14	196	1335	https://trib.al/ZN5uBQY	Coronavirus: New Banksy piece on London Tube encourages people to wear masks	Art	Art	https://trib.al	URL shortening	User_1	Organisation	Broadcasting/Journalism
55886	2020-05-02	123	1322	https://www.telegraph.co.uk/news/2020/05/02/pictures-day-2nd-may-2020/	Pictures of the Day: 2nd May 2020	Covid-19 (not face mask specific)	Mitigation strategies	https://www.telegraph.co.uk	Journalism: UK print	User_21	Organisation	Creative Industries
23166	2020-07-11	193	1290	https://bbc.in/2ZY5652	Coronavirus: Donald Trump wears face mask for the first time	Cases and face mask use outside the UK	International political/public figure	https://bbc.in	Broadcasting and radio: UK	User_2	Organisation	Broadcasting/Journalism
55895	2020-04-20	111	1129	https://www.politicshome.com/thehouse/article/the-uk-must-stop-coronavirus-being-weaponised-to-violate-human-rights-in-hong-kong	The UK must stop coronavirus being weaponised to violate human rights in Hong Kong	Covid-19 (not face mask specific)	Other	https://www.politicshome.com	Journalism: online only	User_23	Organisation	Broadcasting/Journalism
55888	2020-05-13	134	1069	https://www.theatlantic.com/technology/archive/2020/05/how-hong-kong-beating-coronavirus/611524/?utm_source=twitter&utm_medium=social&utm_campaign=share	How Hong Kong Did It	Cases and face mask use outside the UK	Face mask use and guidelines/policies in other countries	https://www.theatlantic.com	Journalism: International print	User_13	Individual	Broadcasting/Journalism
6203	2020-06-19	171	1050	https://www.nhsinform.scot/campaigns/test-and-protect	Test and Protect	Guidance and policy	Outline of guidance/policy	https://www.nhsinform.scot	Government and public bodies (inc. health agencies)	User_24	Individual	Government / Government Agency / Local authority
55860	2020-05-13	134	1047	https://www.theatlantic.com/international/archive/2020/05/slovakia-mask-coronavirus-pandemic-success/611545/	Lessons From Slovakia—Where Leaders Wear Masks	Cases and face mask use outside the UK	International political/public figure	https://www.theatlantic.com	Journalism: International print	User_13	Individual	Broadcasting/Journalism
10943	2020-06-28	180	911	https://www.nytimes.com/2020/06/27/world/europe/coronavirus-spread-asymptomatic.html	How the World Missed Covid-19's Silent Spread	Scientific evidence and expertise	Expert opinion	https://www.nytimes.com	Journalism: International print	User_9	Individual	Academia/Research/University
44187	2020-07-23	205	853	https://coercioncode.com/2020/07/01/covid-19-satanic-ritual/	Occult Ritual Transformation and Coronavirus: How Mask Wearing, Hand Washing, “Social Separation” and Lockdowns Are Age-Old Occult Rituals Being Used to Initiate People Into a New Global Order	Covid-19 (not face mask specific)	Hoax/overreaction	https://coercioncode.com	Journalism: online only	User_18	Individual	Creative Industries
55876	2020-06-05	157	818	http://ow.ly/gsod30qMRI1	Coronavirus: Widen rules on where face coverings must be used, say idiot UK doctors, as government says it will be compulsory on public transport. It’s the next stage of control – are you going to stand for it like a two-year-old?	Guidance and policy	Against use and/or guidelines/policy	http://ow.ly	URL shortening	User_7	Individual	Creative Industries
55919	2020-05-13	134	786	https://www.independent.co.uk/news/world/americas/masks-counterfeit-ppe-health-workers-personal-protective-equipment-us-coronavirus-cdc-a9511326.html	Coronavirus: ‘Poorly constructed’ counterfeit masks reaching US health workers	PPE supplies	PPE supplies (International)	https://www.independent.co.uk	Journalism: UK print	User_3	Organisation	Broadcasting/Journalism
16022	2020-07-04	186	752	https://www.gov.uk/government/collections/coronavirus-covid-19-list-of-guidance	Coronavirus (COVID-19): guidance	Guidance and policy	Outline of guidance/policy	https://www.gov.uk	Government and public bodies (inc. health agencies)	User_32	Individual	Government / Government Agency / Local authority
55941	2020-05-09	130	731	https://www.mirror.co.uk/news/uk-news/coronavirus-ppe-crisis-deepens-thousands-22002332	Coronavirus PPE crisis deepens as thousands of doctors run out completely	PPE supplies	PPE supplies (UK)	https://www.mirror.co.uk	Journalism: UK print	User_27	Individual	Broadcasting/Journalism
25075	2020-07-13	195	707	https://www.independent.co.uk/news/uk/home-news/coronavirus-uk-news-professor-chris-whitty-no-masks-advice-a9374086.html	Coronavirus: Chief medical officer tells public not to wear masks	Scientific evidence and expertise	Expert opinion	https://www.independent.co.uk	Journalism: UK print	User_12	Individual	Broadcasting/Journalism
55891	2020-04-17	108	707	https://www.theguardian.com/world/2020/apr/16/santa-monica-nurses-suspended-n95-masks-coronavirus?utm_term=Autofeed&CMP=twt_gu&utm_medium&utm_source=Twitter#Echobox=1587085927	Ten California nurses suspended for refusing to work without N95 masks	PPE supplies	PPE supplies (International)	https://www.theguardian.com	Journalism: UK print	User_4	Organisation	Broadcasting/Journalism
55903	2020-04-05	96	680	http://news.sky.com/story/coronavirus-no-masks-buses-not-cleaned-and-colleagues-dying-8211-bus-drivers-explain-theyre-all-scared-11968953?DCMP=ilc-apple_news_story_readmore	Coronavirus: No masks, buses 'not cleaned' and colleagues dying – bus drivers explain they're 'all scared'	PPE supplies	PPE supplies (UK)	http://news.sky.com	Broadcasting and radio: UK	User_34	Individual	Creative Industries
44396	2020-07-24	206	677	http://unsw.to/masks	OPINION Which mask works best? We filmed people coughing and sneezing to find out	Scientific evidence and expertise	Expert opinion	http://unsw.to	Academic/science journal and/or organisation	User_28	Organisation	Academia/Research/University
10380	2020-06-27	179	674	https://www.dailymail.co.uk/news/article-8465287/amp/Boss-pub-chain-Marstons-declares-war-coronavirus-red-tape.html	Contact details? No, just pop in for a pint: Boss of pub chain Marston's declares war on coronavirus red tape - and refuses to make staff wear masks because it would 'feel like a hospital'	Guidance and policy	Against use and/or guidelines/policy	https://www.dailymail.co.uk	Journalism: UK print	User_30	Individual	n/a
15000	2020-07-03	185	661	https://nyti.ms/31GdKHx	Seriously, Just Wear Your Mask	Guidance and policy	Endorsing use and/or stricter guidelines/policy	https://nyti.ms	Journalism: International print	User_15	Organisation	Broadcasting/Journalism
53262	2020-07-29	211	649	https://bbc.in/2Dm0xcM	Pelosi warns maskless lawmakers may be thrown out	Cases and face mask use outside the UK	Face mask use and guidelines/policies in other countries	https://bbc.in	Broadcasting and radio: UK	User_2	Organisation	Broadcasting/Journalism
25078	2020-07-13	195	641	https://www.bbc.co.uk/news/av/uk-52153145/coronavirus-we-do-not-recommend-face-masks-for-general-wearing	Coronavirus: 'We do not recommend face masks for general wearing'	Scientific evidence and expertise	Expert opinion	https://www.bbc.co.uk	Broadcasting and radio: UK	User_12	Individual	Broadcasting/Journalism
55867	2020-04-08	99	628	http://news.sky.com/story/coronavirus-man-jailed-for-three-months-after-stealing-surgical-masks-from-london-hospital-11970474	Coronavirus: Man jailed for three months for stealing face masks from London hospital	PPE supplies	PPE supplies (UK)	http://news.sky.com	Broadcasting and radio: UK	User_1	Organisation	Broadcasting/Journalism
55898	2020-06-01	153	628	https://fcld.ly/u9ylfmd	Reducing transmission of SARS-CoV-2	Scientific evidence and expertise	Scientific studies	https://fcld.ly	Invalid	User_11	Organisation	Academia/Research/University
55893	2020-06-05	157	591	https://bbc.in/2XZUgKI	Coronavirus: WHO advises to wear masks in public areas	Guidance and policy	Guidance update	https://bbc.in	Broadcasting and radio: UK	User_5	Organisation	Broadcasting/Journalism
55873	2020-04-29	120	581	https://www.dailymail.co.uk/news/article-8268635/Chaos-coronavirus-mask-plans-London-mayor-Sadiq-Khan-warns-unilaterally-action.html	Chaos over coronavirus face mask plans as London mayor Sadiq Khan warns he may 'unilaterally' take action to tell people to wear them in the capital after Nicola Sturgeon told Scots to don DIY protection in enclosed spaces	UK Political and public figures	Public/political figure encouraging use, stricter guidelines or wearing	https://www.dailymail.co.uk	Journalism: UK print	User_39	Individual	Government / Government Agency / Local authority
40438	2020-07-21	203	567	https://www.bbc.co.uk/news/av/uk-52153145/coronavirus-we-do-not-recommend-face-masks-for-general-wearing	Coronavirus: 'We do not recommend face masks for general wearing'	Scientific evidence and expertise	Expert opinion	https://www.bbc.co.uk	Broadcasting and radio: UK	User_19	Individual	Government / Government Agency / Local authority
52594	2020-07-29	211	551	http://ow.ly/9wut30r1okj	Social Media Giants Remove Viral Video of Doctors Talking About Coronavirus, Masks & Treatment	Fact checking	Fact checking	http://ow.ly	URL shortening	User_7	Individual	Creative Industries
52370	2020-07-29	211	546	https://www.independent.co.uk/voices/women-face-masks-coronavirus-appearance-shopping-a9634506.html	As a woman, I find wearing a face mask liberating – I'm no longer judged on my appearance	Mask use	Prejudice associated with face coverings or general appearance	https://www.independent.co.uk	Journalism: UK print	User_19	Individual	Government / Government Agency / Local authority
55983	2020-05-02	123	537	https://www.theguardian.com/society/2020/may/01/revealed-nhs-procurement-official-privately-selling-ppe	Revealed: NHS procurement official privately selling PPE amid Covid-19 outbreak	PPE supplies	PPE supplies (UK)	https://www.theguardian.com	Journalism: UK print	User_37	Individual	Academia/Research/University
55935	2020-04-04	95	512	https://www.mirror.co.uk/news/uk-news/nhs-worker-quit-job-after-21812320?utm_source=twitter.com&utm_medium=social&utm_campaign=sharebar	NHS worker quit job after bosses 'refused to let her wear face mask'	Mask Use	Abuse for wearing and/or asked to remove	https://www.mirror.co.uk	Journalism: UK print	User_10	Individual	Other
34594	2020-07-16	198	509	http://dlvr.it/Rbl3d7	Mask mandates and other lockdown policies reduced the spread of COVID-19 in the US	Scientific evidence and expertise	Scientific studies	http://dlvr.it	Marketing/Branding/Analytics platform	User_43	Organisation	Academia/Research/University
55874	2020-04-28	119	501	https://bbc.in/3bMUFG4	Coronavirus: Mike Pence flouts rule on masks at hospital	Cases and face mask use outside the UK	International political/public figure	https://bbc.in	Broadcasting and radio: UK	User_2	Organisation	Broadcasting/Journalism
55906	2020-05-30	151	485	https://www.wbur.org/commonhealth/2020/04/23/brigham-and-womens-masks-infections	Coronavirus Diagnoses In Staff Drop By Half After Boston Hospital Requires Masks For All	Cases and face mask use outside the UK	Outbreaks and reported cases in other countries	https://www.wbur.org	Broadcasting and radio: international	User_9	Individual	Academia/Research/University
40447	2020-07-21	203	467	https://www.independent.co.uk/news/world/asia/coronavirus-chinese-companies-uighur-labour-face-masks-ppe-a9628836.html	Coronavirus: Chinese firms ‘using forced Uighur labour to produce face masks’ for US	PPE supplies	PPE supplies (International)	https://www.independent.co.uk	Journalism: UK print	User_3	Organisation	Broadcasting/Journalism
24023	2020-07-12	194	464	http://bbc.in/30gHgld	Coronavirus: Donald Trump wears face mask for the first time	Cases and face mask use outside the UK	International political/public figure	http://bbc.in	Broadcasting and radio: UK	User_2	Organisation	Broadcasting/Journalism
18550	2020-07-07	189	460	https://www.express.co.uk/news/uk/1305876/keir-starmer-news-labour-party-social-distancing-rules-coronavirus-covid19-lockdown-pubs	Keir Starmer sparks outrage as he's accused of breaking social distancing rules in pub	UK Political and public figures	Breaking social distancing rules	https://www.express.co.uk	Journalism: UK print	User_51	Individual	Other
53430	2020-07-30	212	460	https://uk.reuters.com/article/uk-health-coronavirus-netherlands-idUKKCN24U2YT	Dutch government will not advise public to wear masks - minister	Cases and face mask use outside the UK	Face mask use and guidelines/policies in other countries	https://uk.reuters.com	Journalism: online only	User_20	Individual	Broadcasting/Journalism
46571	2020-07-24	206	459	https://uk.reuters.com/article/uk-health-coronavirus-britain-mask-pictu-idUKKCN24P1Y1?taid=5f1affa631fdfb000144925b&utm_campaign=trueAnthem%3A+Trending+Content&utm_medium=trueAnthem&utm_source=twitter	Man parades down Oxford Street wearing nothing but mask	Mask Use	Mask(s) not being worn or misused	https://uk.reuters.com	Journalism: online only	User_47	Organisation	Broadcasting/Journalism
55869	2020-05-25	146	457	https://bbc.in/36BOT8w	Coronavirus: Call for clear face masks to be 'the norm'	Exemptions and disability concerns	Exemptions and disability concerns	https://bbc.in	Broadcasting and radio: UK	User_2	Organisation	Broadcasting/Journalism
38776	2020-07-19	201	445	https://www.bbc.co.uk/news/av/uk-52153145/coronavirus-we-do-not-recommend-face-masks-for-general-wearing	Coronavirus: 'We do not recommend face masks for general wearing'	Scientific evidence and expertise	Expert opinion	https://www.bbc.co.uk	Broadcasting and radio: UK	User_56	Individual	Activist/Campaign group
25085	2020-07-13	195	442	https://www.independent.co.uk/news/health/coronavirus-news-face-masks-increase-risk-infection-doctor-jenny-harries-a9396811.html	Coronavirus: Face masks could increase risk of infection, medical chief warns	Scientific evidence and expertise	Expert opinion	https://www.independent.co.uk	Journalism: UK print	User_12	Individual	Broadcasting/Journalism
55894	2020-04-27	118	441	https://bbc.in/3cSba3S	Coronavirus: Germans don compulsory masks as lockdown eases	Cases and face mask use outside the UK	Face mask use and guidelines/policies in other countries	https://bbc.in	Broadcasting and radio: UK	User_2	Organisation	Broadcasting/Journalism
2331	2020-06-14	166	436	https://bit.ly/2XMKs7O	Widespread facemask use could shrink the ‘R’ number and prevent a second COVID-19 wave – study	Scientific evidence and expertise	Scientific studies	https://bit.ly	URL shortening	User_42	Organisation	Academia/Research/University
21033	2020-07-10	192	429	http://ow.ly/UO7J30qXt4k	‘Wearing mask cuts Covid-19 risk by 65 per cent’ – utter crap and just another part of the PSYOP to make masks compulsory and drive human interaction even further apart	Scientific evidence and expertise	Scientific studies	http://ow.ly	URL shortening	User_7	Individual	Creative Industries
55930	2020-03-29	89	428	https://www.standard.co.uk/news/uk/boris-johnson-coronavirus-lockdown-letter-to-uk-a4400766.html	Prime Minister Boris Johnson's letter urging UK households to observe lockdown - in full	UK Political and public figures	Public/political figure encouraging use, stricter guidelines or wearing	https://www.standard.co.uk	Journalism: UK print	User_29	Individual	Academia/Research/University
17895	2020-07-07	189	409	https://bbc.in/2ZI9eWG	Coronavirus: Wear masks in crowded public spaces, says science body	Scientific evidence and expertise	Expert opinion	https://bbc.in	Broadcasting and radio: UK	User_5	Organisation	Broadcasting/Journalism
55897	2020-04-22	113	405	https://bbc.in/2yzNZwl	Coronavirus: Germany's states make face masks compulsory	Cases and face mask use outside the UK	Face mask use and guidelines/policies in other countries	https://bbc.in	Broadcasting and radio: UK	User_2	Organisation	Broadcasting/Journalism
55952	2020-06-04	156	402	https://www.theblaze.com/news/former-neurosurgeon-masks-ineffective	Former neurosurgeon says masks are ineffective against COVID-19 and can cause health problems	Scientific evidence and expertise	Expert opinion	https://www.theblaze.com	Broadcasting and radio: International	User_18	Individual	Creative Industries
23943	2020-07-12	194	400	https://theconversation.com/why-dont-we-hear-about-the-low-number-of-coronavirus-deaths-in-central-europe-141148?utm_source=twitter&utm_medium=bylinetwitterbutton	Why don’t we hear about the low number of coronavirus deaths in Central Europe?	Cases and face mask use outside the UK	Outbreaks and reported cases in other countries	https://theconversation.com	Academic/science journal and/or organisation	User_67	Individual	Medical/Healthcare (inc. NHS)
36390	2020-07-17	199	398	https://bbc.in/3eFV3qg	Coronavirus: Donald Trump vows not to order Americans to wear masks	Cases and face mask use outside the UK	International political/public figure	https://bbc.in	Broadcasting and radio: UK	User_2	Organisation	Broadcasting/Journalism
18048	2020-07-07	189	368	https://royalsociety.org/news/2020/07/president-of-the-royal-society-urges-everyone-to-wear-a-face-covering/	President of the Royal Society urges everyone to wear a face covering	Scientific evidence and expertise	Expert opinion	https://royalsociety.org	Academic/science journal and/or organisation	User_59	Organisation	Academia/Research/University
55922	2020-04-23	114	368	http://bbc.in/CoronavirusMasks	Coronavirus: What are the rules for face masks or face coverings?	Guidance and policy	Outline of guidance/policy	http://bbc.in	Broadcasting and radio: UK	User_5	Organisation	Broadcasting/Journalism
56034	2020-04-03	94	368	https://www.middleeastmonitor.com/20200403-israel-tells-palestinian-prisoners-use-your-socks-to-make-masks-as-neglect-continues/	Israel tells Palestinian prisoners, ‘Use your socks to make masks,’ as neglect continues	PPE supplies	PPE supplies (International)	https://www.middleeastmonitor.com	Journalism: online only	User_68	Individual	Activist/Campaign group
17190	2020-07-05	187	366	https://medium.com/@vernunftundrichtigkeit/coronavirus-why-everyone-was-wrong-fce6db5ba809	Coronavirus: Why everyone was wrong	Scientific evidence and expertise	Expert opinion	https://medium.com	Journalism: online only	User_54	Individual	Activist/Campaign group
55946	2020-02-24	55	365	http://bbc.in/3c5SpKE	Coronavirus: Drone captures massive queue for masks in South Korea	PPE supplies	PPE supplies (International)	http://bbc.in	Broadcasting and radio: UK	User_2	Organisation	Broadcasting/Journalism
14210	2020-07-02	184	354	https://news.stv.tv/politics/coronavirus-face-masks-compulsory-in-shops-from-july-10	Coronavirus: Face masks compulsory in shops from July 10	Guidance and policy	Guidance update	https://news.stv.tv	Broadcasting and radio: UK	User_40	Organisation	Broadcasting/Journalism
46784	2020-07-24	206	353	https://www.standard.co.uk/news/uk/ministers-considering-gloves-coronavirus-a4507831.html	Ministers 'considering telling public to wear gloves to curb coronavirus'	Covid-19 (not face mask specific)	Mitigation strategies	https://www.standard.co.uk	Journalism: UK print	User_20	Individual	Broadcasting/Journalism
55934	2020-04-21	112	339	https://www.who.int/influenza/publications/public_health_measures/publication/en/	Non-pharmaceutical public health measures for mitigating the risk and impact of epidemic and pandemic influenza	Scientific evidence and expertise	Scientific studies	https://www.who.int	Government and public bodies (inc. health agencies)	User_9	Individual	Academia/Research/University
43345	2020-07-23	205	329	https://unherd.com/2020/07/swedens-anders-tegnell-judge-me-in-a-year/	Why we aren’t wearing masks in Sweden	Cases and face mask use outside the UK	Face mask use and guidelines/policies in other countries	https://unherd.com	Journalism: online only	User_71	Individual	Broadcasting/Journalism
55879	2020-01-30	30	323	https://summit.news/2020/01/30/surgical-masks-sold-out-across-uk-amidst-coronavirus-fears/	Surgical Masks Sold Out Across UK Amidst Coronavirus Fears	PPE supplies	PPE supplies (UK)	https://summit.news	Journalism: online only	User_33	Individual	Broadcasting/Journalism
55928	2020-04-30	121	322	http://ow.ly/jjyJ30qBV3q	Dr Andrew Kaufman – Unmasking The Lies Around Covid-19: Facts Vs Fiction Of The Coronavirus Pandemic	Fact checking	Fact checking	http://ow.ly	URL shortening	User_7	Individual	Creative Industries
25950	2020-07-13	195	319	http://ow.ly/jUVF30qY7U3	Coronavirus: Britons ‘should be wearing face masks in shops’, says Boris Johnson	UK Political and public figures	Public/political figure encouraging use, stricter guidelines or wearing	http://ow.ly	URL shortening	User_7	Individual	Creative Industries
55949	2020-06-05	157	315	https://www.independent.co.uk/news/health/face-mask-coronavirus-who-public-covid-19-a9551486.html?utm_term=Autofeed&utm_medium=Social&utm_source=Twitter#Echobox=1591389726	WHO updates guidance to say everyone should wear face masks in public 'where transmission risk	Guidance and policy	Guidance update	https://www.independent.co.uk	Journalism: UK print	User_3	Organisation	Broadcasting/Journalism
55872	2020-04-12	103	314	https://www.thesun.ie/sport/mma/5310555/coronavirus-in-ireland-conor-mcgregors-e1-million-donation-ppe/	HUGE HELP Coronavirus in Ireland – Conor McGregor’s €1 million donation sees 50,000 PPE masks delivered to hospitals nationwide	PPE supplies	PPE supplies (International)	https://www.thesun.ie	Journalism: International print	User_75	Organisation	Other
40188	2020-07-20	202	313	https://bbc.in/2ZLpWFK	Coronavirus: Why are Americans so angry about masks?	Cases and face mask use outside the UK	Political tensions in/between other countries	https://bbc.in	Broadcasting and radio: UK	User_2	Organisation	Broadcasting/Journalism
55986	2020-03-23	83	313	https://www.cnbc.com/2020/03/16/who-considers-airborne-precautions-for-medical-staff-after-study-shows-coronavirus-can-survive-in-air.html	WHO considers ‘airborne precautions’ for medical staff after study shows coronavirus can survive in air	Scientific evidence and expertise	Scientific studies	https://www.cnbc.com	Broadcasting and radio: International	User_44	Individual	Medical/Healthcare (inc. NHS)
21636	2020-07-10	192	311	https://www.rawstory.com/2020/07/trump-campaign-headquarters-in-virginia-shut-down-for-covid-19-after-staffers-pressured-against-wearing-face-masks/	Trump campaign headquarters in Virginia shut down for COVID-19 after staffers pressured against wearing face masks	Mask use	Abuse for wearing and/or asked to remove	https://www.rawstory.com	Journalism: online only	User_9	Individual	Academia/Research/University
55912	2020-03-03	63	307	https://news.sky.com/videos	Invalid Link	Invalid Link	Invalid Link	https://news.sky.com	Broadcasting and radio: UK	User_1	Organisation	Broadcasting/Journalism
30747	2020-07-14	196	301	https://www.lbcnews.co.uk/uk-news/banksy-sprays-london-tube-carriage-with-coronavirus-rat-artwork/	TfL cleans Banksy coronavirus artwork off inside of Tube carriage	Art	Art	https://www.lbcnews.co.uk	Broadcasting and radio: UK	User_45	Organisation	Broadcasting/Journalism
55989	2020-05-02	123	299	https://www.sciencetimes.com/articles/25410/20200421/austria-90-drop-coronavirus-cases-requiring-people-wear-face-masks.htm	Austria Has 90% Drop in Coronavirus Cases After Requiring People to Wear Face Masks	Cases and face mask use outside the UK	Face mask use and guidelines/policies in other countries	https://www.sciencetimes.com	Academic/science journal and/or organisation	User_62	Individual	Medical/Healthcare (inc. NHS)
17864	2020-07-07	189	297	https://bbc.in/2ZHAX9T	Coronavirus: Clear masks made to help lip-reading deaf people	Exemptions and disability concerns	Exemptions and disability concerns	https://bbc.in	Broadcasting and radio: UK	User_5	Organisation	Broadcasting/Journalism
43281	2020-07-23	205	295	https://www.gov.uk/guidance/working-safely-during-coronavirus-covid-19/offices-and-contact-centres#offices-6-1	Working safely during coronavirus (COVID-19)	Guidance and policy	Outline of guidance/policy	https://www.gov.uk	Government and public bodies (inc. health agencies)	User_19	Individual	Government / Government Agency / Local authority
35548	2020-07-17	199	290	http://ow.ly/Qjv130qYXGy	Face Masks Mandated by UK Government Specifically Say They Don’t Protect Against COVID-19	Guidance and policy	Against use and/or guidelines/policy	http://ow.ly	URL shortening	User_7	Individual	Creative Industries
46635	2020-07-24	206	283	https://www.tes.com/news/coronavirus-masks-teachers-and-some-pupils-should-be-considered	Masks for teachers and some pupils should be considered	Scientific evidence and expertise	Scientific studies	https://www.tes.com	Journalism: UK print	User_57	Organisation	Broadcasting/Journalism
56005	2020-05-10	131	282	https://www.sciencetimes.com/articles/25410/20200421/austria-90-drop-coronavirus-cases-requiring-people-wear-face-masks.htm	Austria Has 90% Drop in Coronavirus Cases After Requiring People to Wear Face Masks	Cases and face mask use outside the UK	Face mask use and guidelines/policies in other countries	https://www.sciencetimes.com	Academic/science journal and/or organisation	User_81	Individual	n/a
56054	2020-04-17	108	281	https://www.independent.co.uk/news/coronavirus-masks-gloves-oceans-pollution-waste-a9469471.html	Discarded coronavirus face masks and gloves rising threat to ocean life, conservationists warn	Environmental impact	Environmental impact	https://www.independent.co.uk	Journalism: UK print	User_84	Organisation	Activist/Campaign group
39472	2020-07-20	202	273	http://bbc.in/3eLodoj	Coronavirus: Masks mandatory in France amid fresh outbreaks	Cases and face mask use outside the UK	Face mask use and guidelines/policies in other countries	http://bbc.in	Broadcasting and radio: UK	User_2	Organisation	Broadcasting/Journalism
7250	2020-06-21	173	270	https://www.standard.co.uk/news/uk/sadiq-khan-face-coverings-mandatory-shops-boris-johnson-a4472541.html?utm_medium=Social&utm_source=Twitter#Echobox=1592471980	Sadiq Khan urges Boris Johnson to make face coverings compulsory in shops	UK Political and public figures	Public/political figure encouraging use, stricter guidelines or wearing	https://www.standard.co.uk	Journalism: UK print	User_25	Individual	Government / Government Agency / Local authority
26971	2020-07-13	195	270	https://bbc.in/3frokpT	Coronavirus: Why attitudes to masks have changed around the world	Cases and face mask use outside the UK	Face mask use and guidelines/policies in other countries	https://bbc.in	Broadcasting and radio: UK	User_2	Organisation	Broadcasting/Journalism
30857	2020-07-14	196	267	https://trib.al/awImQNd	Coronavirus: France dedicates Bastille Day celebrations to COVID-19 heroes	Cases and face mask use outside the UK	Outbreaks and reported cases in other countries	https://trib.al	URL shortening	User_1	Organisation	Broadcasting/Journalism
50789	2020-07-27	209	261	https://news.sky.com/story/coronavirus-disappearing-so-fast-oxford-vaccine-has-only-50-chance-of-working-11993739	Coronavirus 'disappearing' so fast Oxford vaccine has 'only 50% chance of working'	Covid-19 (not face mask specific)	Mitigation strategies	https://news.sky.com	Broadcasting and radio: UK	User_52	Individual	Government / Government Agency / Local authority
14836	2020-07-02	184	249	http://bbc.in/3iwp931	Coronavirus: Texas governor mandates wearing of face masks	Cases and face mask use outside the UK	Face mask use and guidelines/policies in other countries	http://bbc.in	Broadcasting and radio: UK	User_2	Organisation	Broadcasting/Journalism
24948	2020-07-13	195	249	https://www.gov.uk/government/publications/how-to-wear-and-make-a-cloth-face-covering/how-to-wear-and-make-a-cloth-face-covering	How to make a cloth face covering	Guidance and policy	How to make	https://www.gov.uk	Government and public bodies (inc. health agencies)	User_50	Individual	Government / Government Agency / Local authority
55970	2020-04-04	95	248	https://www.theguardian.com/commentisfree/2020/apr/04/why-wear-a-mask-may-be-our-best-weapon-to-stop-coronavirus?CMP=twt_gu&utm_source=Twitter&utm_medium#Echobox=1585993270	To help stop coronavirus, everyone should be wearing face masks. The science is clear	Scientific evidence and expertise	Scientific studies	https://www.theguardian.com	Journalism: UK print	User_4	Organisation	Broadcasting/Journalism
31975	2020-07-15	197	246	https://aapsonline.org/mask-facts/ https://principia-scientific.org/neurosurgeon-face-masks-pose-serious-risks-to-healthy-individuals/ https://www.independent.co.uk/news/uk/home-news/coronavirus-uk-news-professor-chris-whitty-no-masks-advice-a9374086.html https://www.bitchute.com/video/ypLjmXQoLygi/	Invalid Link	Invalid Link	Invalid Link	https://aapsonline.org	Professional body/Union	User_90	Individual	Activist/Campaign group
55965	2020-05-04	125	245	https://www.who.int/emergencies/diseases/novel-coronavirus-2019/advice-for-public/when-and-how-to-use-masks	Coronavirus disease (COVID-19) advice for the public: When and how to use masks	Guidance and policy	How to use	https://www.who.int	Government and public bodies (inc. health agencies)	User_12	Individual	Broadcasting/Journalism
38542	2020-07-19	201	243	http://news.sky.com/story/coronavirus-anti-mask-activists-protest-against-order-to-wear-face-coverings-12032097	Coronavirus: Anti-mask activists protest against order to wear face coverings	Guidance and policy	Against use and/or guidelines/policy	http://news.sky.com	Broadcasting and radio: UK	User_1	Organisation	Broadcasting/Journalism
20499	2020-07-10	192	242	https://www.abc.net.au/news/2020-07-10/coronavirus-wearing-mask-advice-to-change-on-vic-covid19-threat/12441828	Melbourne residents advised to wear masks for COVID-19 protection following coronavirus outbreak	Cases and face mask use outside the UK	Face mask use and guidelines/policies in other countries	https://www.abc.net.au	Broadcasting and radio: International	User_9	Individual	Academia/Research/University
32246	2020-07-15	197	241	https://www.gov.uk/government/publications/face-coverings-when-to-wear-one-and-how-to-make-your-own/face-coverings-when-to-wear-one-and-how-to-make-your-own	Face coverings: when to wear one, exemptions, and how to make your own	Guidance and policy	Outline of guidance/policy	https://www.gov.uk	Government and public bodies (inc. health agencies)	User_50	Individual	Government / Government Agency / Local authority
38493	2020-07-19	201	240	https://www.lbcnews.co.uk/uk-news/coronavirus-protest-mask-hyde-park-kbf/	Hundreds attend rally in London to protest compulsory mask-wearing	Guidance and policy	Against use and/or guidelines/policy	https://www.lbcnews.co.uk	Broadcasting and radio: UK	User_45	Organisation	Broadcasting/Journalism
25733	2020-07-13	195	230	https://bylinetimes.com/2020/07/13/the-governments-ten-biggest-coronavirus-lies-unmasked/	THE GOVERNMENT'STen Biggest Coronavirus LiesUnmasked	Fact checking	Fact checking	https://bylinetimes.com	Journalism: International Print	User_22	Organisation	Broadcasting/Journalism
51289	2020-07-28	210	227	https://www.independent.co.uk/news/world/americas/us-politics/jason-rapert-coronavirus-hoax-face-mask-arkansas-asa-hutchinson-a9640156.html	Anti-mask US state senator who called coronavirus a hoax tests positive for Covid-19	Cases and face mask use outside the UK	International political/public figure	https://www.independent.co.uk	Journalism: UK print	User_3	Organisation	Broadcasting/Journalism
40262	2020-07-20	202	225	https://summit.news/2020/07/20/broward-county-emergency-order-mandates-people-wear-facial-coverings-inside-their-own-homes/	Broward County Emergency Order Mandates People Wear ‘Facial Coverings’ Inside Their Own Homes	Cases and face mask use outside the UK	Face mask use and guidelines/policies in other countries	https://summit.news	Journalism: online only	User_33	Individual	Broadcasting/Journalism
56118	2020-03-21	81	221	https://www.thesun.co.uk/news/11221578/french-snatch-lorries-130000-coronavirus-masks/	MASK RAIDERS French border guards seize two lorries carrying 130,000 coronavirus face masks for hero NHS medics	PPE supplies	PPE supplies (International)	https://www.thesun.co.uk	Journalism: UK print	User_93	Individual	n/a
25192	2020-07-13	195	216	http://nhs.uk/coronavirus	Coronavirus (COVID-19)	Guidance and policy	Outline of guidance/policy	http://nhs.uk	Government and public bodies (inc. health agencies)	User_17	Organisation	Medical/Healthcare (inc. NHS)
1017	2020-06-11	163	212	https://www.independent.co.uk/news/health/coronavirus-news-face-masks-increase-risk-infection-doctor-jenny-harries-a9396811.html	Coronavirus: Face masks could increase risk of infection, medical chief warns	Scientific evidence and expertise	Expert opinion	https://www.independent.co.uk	Journalism: UK print	User_85	n/a	Activist/Campaign group
13544	2020-07-01	183	211	http://ow.ly/KZrv30qVdKU	Censored: A Review Of Science Relevant To COVID-19 Social Policy And Why Face Masks Don’t Work	Scientific evidence and expertise	Scientific studies	http://ow.ly	URL shortening	User_7	Individual	Creative Industries
55937	2020-06-03	155	211	https://www.independent.co.uk/life-style/love-sex/sex-face-mask-coronavirus-how-to-safely-harvard-illegal-uk-a9545741.html?utm_medium=Social&utm_source=Twitter#Echobox=1591169383	COUPLES SHOULD HAVE SEX ‘WEARING A MASK’ TO REDUCE RISK OF TRANSMITTING CORONAVIRUS, STUDY SUGGESTS	Scientific evidence and expertise	Scientific studies	https://www.independent.co.uk	Journalism: UK print	User_3	Organisation	Broadcasting/Journalism
13779	2020-07-01	183	210	https://bbc.in/38jF3Zw	Coronavirus: 'I'm all for masks,' says Trump in change of tone	Cases and face mask use outside the UK	International political/public figure	https://bbc.in	Broadcasting and radio: UK	User_2	Organisation	Broadcasting/Journalism
26036	2020-07-13	195	208	https://nyti.ms/2CxFPX0	Trump in a Mask, at Last!	Cases and face mask use outside the UK	International political/public figure	https://nyti.ms	Journalism: International print	User_15	Organisation	Broadcasting/Journalism
55991	2020-05-11	132	206	https://news.sky.com/story/coronavirus-face-mask-or-no-face-mask-new-business-virus-guidance-is-clear-11986709	Coronavirus: Face masks at work? New business virus guidance is clear	Guidance and policy	Guidance update	https://news.sky.com	Broadcasting and radio: UK	User_29	Individual	Academia/Research/University
56167	2020-02-22	53	206	https://www.independent.co.uk/news/world/asia/coronavirus-news-china-quarantine-symptoms-outbreak-hubei-a9352186.html	I don't know when we will go out again’: Chinese citizens trapped at home by coronavirus feel the strain	Cases and face mask use outside the UK	Outbreaks and reported cases in other countries	https://www.independent.co.uk	Journalism: UK print	User_96	Individual	n/a
21453	2020-07-10	192	205	https://www.bbc.co.uk/news/uk-politics-53365062	Coronavirus: No 10 considering mandatory face masks in shops in England	Guidance and policy	Policy update	https://www.bbc.co.uk	Broadcasting and radio: UK	User_82	Individual	Broadcasting/Journalism
37491	2020-07-18	200	203	https://bbc.in/30tstDP	Coronavirus face masks: Why men are less likely to wear masks	Scientific evidence and expertise	scientific studies	https://bbc.in	Broadcasting and radio: UK	User_2	Organisation	Broadcasting/Journalism
4322	2020-06-16	168	202	https://www.news4jax.com/news/local/2020/06/15/woman-15-friends-test-positive-for-coronavirus-after-night-out-at-lynchs/	Woman, 15 friends test positive for coronavirus after night out at Lynch’s	Covid-19 (not face mask specific)	UK outbreaks and reported cases	https://www.news4jax.com	Broadcasting and radio: International	User_87	Individual	Broadcasting/Journalism
31090	2020-07-14	196	202	https://www.mirror.co.uk/news/politics/face-masks-compulsory-shops-until-22356216	Face masks will be compulsory in shops until 2021 unless coronavirus vaccine is found	Guidance and policy	Policy update	https://www.mirror.co.uk	Journalism: UK print	User_20	Individual	Broadcasting/Journalism
36915	2020-07-18	200	199	https://www.bbc.co.uk/news/av/uk-52153145/coronavirus-we-do-not-recommend-face-masks-for-general-wearing	Coronavirus: 'We do not recommend face masks for general wearing'	Scientific evidence and expertise	Expert opinion	https://www.bbc.co.uk	Broadcasting and radio: UK	User_18	Individual	Creative Industries
55945	2020-04-29	120	198	http://bbc.in/2VLOH2p	Coronavirus: Mike Pence flouts rule on masks at hospital	Cases and face mask use outside the UK	International political/public figure	http://bbc.in	Broadcasting and radio: UK	User_2	Organisation	Broadcasting/Journalism
25232	2020-07-13	195	197	https://www.birminghammail.co.uk/news/midlands-news/we-cant-tell-you-coronavirus-18560223?utm_source=twitter.com&utm_medium=social&utm_campaign=sharebar	We can't tell you where coronavirus cases are for fear of hate attacks' - Public Health England	Covid-19 (not face mask specific)	UK outbreaks and reported cases	https://www.birminghammail.co.uk	Journalism: UK print	User_98	Individual	Broadcasting/Journalism
56179	2020-03-29	89	197	https://www.scmp.com/news/china/diplomacy/article/3077428/netherlands-recalls-600000-face-masks-china-due-low-quality	Netherlands recalls 600,000 face masks from China due to low quality	PPE supplies	PPE supplies (International)	https://www.scmp.com	Journalism: International print	User_99	Individual	n/a
25613	2020-07-13	195	196	https://news.sky.com/story/coronavirus-britons-should-be-wearing-face-masks-in-shops-says-boris-johnson-12027625	Coronavirus: Britons 'should be wearing face masks in shops', says Boris Johnson	UK Political and public figures	Public/political figure encouraging use, stricter guidelines or wearing	https://news.sky.com	Broadcasting and radio: UK	User_63	Individual	Creative Industries
55913	2020-03-15	75	196	https://bbc.in/2TUo3Uq	Coronavirus: Nigerian celebrities wear blinged-up masks	Cases and face mask use outside the UK	International political/public figure	https://bbc.in	Broadcasting and radio: UK	User_2	Organisation	Broadcasting/Journalism
56020	2020-05-14	135	190	https://on.ft.com/2LtelDb	Coronavirus: US death toll surpasses 80,000 — as it happened	Cases and face mask use outside the UK	Outbreaks and reported cases in other countries	https://on.ft.com	Journalism: UK print	User_48	Organisation	Broadcasting/Journalism
15383	2020-07-03	185	186	https://www.biospace.com/article/mutated-covid-19-viral-strain-in-us-and-europe-much-more-contagious/	Mutated COVID-19 Viral Strain in U.S. and Europe 10 Times More Contagious than Original Strain	Scientific evidence and expertise	Scientific studies	https://www.biospace.com	Academic/science journal and/or organisation	User_101	Individual	Activist/Campaign group
56001	2020-04-17	108	186	https://go.nature.com/3bWPYZM	News: COVID research updates: Genomics ties university COVID cases to care-home deaths	Scientific evidence and expertise	Scientific studies	https://go.nature.com	Academic/science journal and/or organisation	User_94	Organisation	Academia/Research/University
41182	2020-07-21	203	185	https://www.independent.co.uk/news/health/coronavirus-face-masks-effective-work-study-royal-society-research-uk-a9498796.html	Coronavirus: Scientists divided over report recommending widespread use of face masks	Scientific evidence and expertise	Expert opinion	https://www.independent.co.uk	Journalism: UK print	User_102	Individual	Emergency services
55933	2020-05-25	146	184	https://bbc.in/3d0Zw72	Coronavirus: Call for clear face masks to be 'the norm'	Exemptions and disability concerns	Exemptions and disability concerns	https://bbc.in	Broadcasting and radio: UK	User_5	Organisation	Broadcasting/Journalism
3302	2020-06-15	167	183	http://gov.uk/guidance/coronavirus-covid-19-safer-travel-guidance-for-passengers	Coronavirus (COVID-19): safer travel guidance for passengers	Guidance and policy	Outline of guidance/policy	http://gov.uk	Government and public bodies (inc. health agencies)	User_17	Organisation	Medical/Healthcare (inc. NHS)
36558	2020-07-18	200	183	https://bylinetimes.com/2020/07/13/the-governments-ten-biggest-coronavirus-lies-unmasked/	THE GOVERNMENT'STen Biggest Coronavirus LiesUnmasked	Fact checking	Fact checking	https://bylinetimes.com	Journalism: International Print	User_22	Organisation	Broadcasting/Journalism
53123	2020-07-29	211	179	https://uk.reuters.com/article/uk-health-coronavirus-netherlands-idUKKCN24U2YT	Dutch government will not advise public to wear masks - minister	Cases and face mask use outside the UK	Face mask use and guidelines/policies in other countries	https://uk.reuters.com	Journalism: online only	User_97	Individual	n/a
55971	2020-04-03	94	179	https://buff.ly/39CbiCj	The Mother of All Talk Shows with George Galloway - Episode 41	Cases and face mask use outside the UK	Outbreaks and reported cases in other countries	https://buff.ly	Marketing/Branding/Analytics platform	User_104	Individual	Broadcasting/Journalism
12241	2020-06-29	181	176	https://www.ozarksfirst.com/life-health/coronavirus/police-say-excessive-wearing-of-n95-mask-contributed-to-driver-passing-out-crashing-car/	Invalid Link	Invalid Link	Invalid Link	https://www.ozarksfirst.com	Broadcasting and radio: International	User_78	Individual	Creative Industries
56002	2020-04-30	121	174	https://www.independent.co.uk/arts-entertainment/films/news/coronavirus-sacha-baron-cohen-isla-fisher-ppe-nhs-donation-hospital-a9491471.html	Coronavirus: Sacha Baron Cohen and Isla Fisher send planeload of PPE to NHS workers	PPE supplies	PPE supplies (UK)	https://www.independent.co.uk	Journalism: UK print	User_105	Individual	n/a
53784	2020-07-30	212	172	https://www.independent.co.uk/news/uk/politics/coronavirus-uk-second-wave-boris-johnson-bma-chaand-nagpaul-a9643941.html	Government not doing enough to stop coronavirus second wave, says British Medical Association chief	Covid-19 (not face mask specific)	Mitigation strategies	https://www.independent.co.uk	Journalism: UK print	User_83	Organisation	Professional Association/Union
20200	2020-07-09	191	167	https://bit.ly/2W1EDCc	Oxford COVID-19 study: face masks and coverings work – act now	Scientific evidence and expertise	Scientific studies	https://bit.ly	URL shortening	User_73	Organisation	Academia/Research/University
56015	2020-04-20	111	165	http://bbc.in/CoronavirusMasks	Coronavirus: What are the rules for face masks or face coverings?	Guidance and policy	Outline of guidance/policy	http://bbc.in	Broadcasting and radio: UK	User_5	Organisation	Broadcasting/Journalism
20930	2020-07-10	192	163	https://www.theguardian.com/environment/2020/jun/08/more-masks-than-jellyfish-coronavirus-waste-ends-up-in-ocean	More masks than jellyfish': coronavirus waste ends up in ocean	Environmental impact	Environmental impact	https://www.theguardian.com	Journalism: UK print	User_9	Individual	Academia/Research/University
743	2020-06-11	163	161	https://uk.reuters.com/article/uk-health-coronavirus-masks-study/widespread-mask-wearing-could-prevent-covid-19-second-waves-study-idUKKBN23G38L	Widespread mask-wearing could prevent COVID-19 second waves: study	Scientific evidence and expertise	Scientific studies	https://uk.reuters.com	Journalism: online only	User_115	Individual	Academia/Research/University
56240	2020-05-08	129	160	https://www.thetimes.co.uk/article/fifth-of-frontline-doctors-complain-of-unusable-coronavirus-ppe-wxf09qbb3	Fifth of frontline doctors complain of unusable coronavirus PPE	PPE supplies	PPE supplies (UK)	https://www.thetimes.co.uk	Journalism: UK print	User_107	Organisation	Professional Association/Union
38124	2020-07-19	201	158	http://ow.ly/3BIe30qZixn	Scotland records highest daily positive coronavirus cases for almost month (Wee Jimmy Krankie’s compulsory masks are working then)	Guidance and policy	Against use and/or guidelines/policy	http://ow.ly	URL shortening	User_7	Individual	Creative Industries
54336	2020-07-30	212	157	https://www.bbc.co.uk/news/uk-53602362	Coronavirus: Visiting people at home banned in parts of northern England	Covid-19 (not face mask specific)	Mitigation strategies	https://www.bbc.co.uk	Broadcasting and radio: UK	User_118	Individual	n/a
28166	2020-07-14	196	155	https://bit.ly/2W1EDCc	Oxford COVID-19 study: face masks and coverings work – act now	Scientific evidence and expertise	Scientific studies	https://bit.ly	URL shortening	User_73	Organisation	Academia/Research/University
56003	2020-04-13	104	155	https://www.telegraph.co.uk/news/2020/04/13/spain-hands-face-masks-lockdown-relaxed-parts-economy/?utm_content=telegraph&utm_medium=Social&utm_campaign=Echobox&utm_source=Twitter#Echobox=1586775432	Spain accused of 'reckless' easing of lockdown as millions prepare to return to work	Cases and face mask use outside the UK	Face mask use and guidelines/policies in other countries	https://www.telegraph.co.uk	Journalism: UK print	User_26	Organisation	Broadcasting/Journalism
14082	2020-07-02	184	153	http://gov.uk/guidance/coronavirus-covid-19-safer-travel-guidance-for-passengers	Coronavirus (COVID-19): safer travel guidance for passengers	Guidance and policy	Outline of guidance/policy	http://gov.uk	Government and public bodies (inc. health agencies)	User_17	Organisation	Medical/Healthcare (inc. NHS)
52621	2020-07-29	211	153	https://news.sky.com/story/amp/coronavirus-belarus-president-who-claimed-vodka-could-ward-off-covid-19-says-he-survived-virus-on-his-feet-12038414	Coronavirus: Belarus president who claimed vodka could ward off COVID-19 says he survived virus 'on his feet'	Cases and face mask use outside the UK	International political/public figure	https://news.sky.com	Broadcasting and radio: UK	User_20	Individual	Broadcasting/Journalism
55942	2020-04-16	107	153	http://news.sky.com/story/coronavirus-mayor-sadiq-khan-calls-on-government-to-make-face-masks-on-london-transport-compulsory-11974436	Coronavirus: Wearing masks could help stop spread of infection - transport sec	UK Political and public figures	Public/political figure encouraging use, stricter guidelines or wearing	http://news.sky.com	Broadcasting and radio: UK	User_1	Organisation	Broadcasting/Journalism
56064	2020-04-06	97	153	https://www.resus.org.uk/media/statements/resuscitation-council-uk-statements-on-covid-19-coronavirus-cpr-and-resuscitation/covid-resources-paediatrics/	COVID-19 Resources: Paediatrics	Guidance and policy	Outline of guidance/policy	https://www.resus.org.uk	Charity, voluntary organisaiton and/or fundraising	User_121	Individual	Medical/Healthcare (inc. NHS)
55936	2020-04-04	95	152	https://trib.al/NrewqFR	Coronavirus: Virgin flies in millions of pieces of medical equipment from China	PPE supplies	PPE supplies (International)	https://trib.al	URL shortening	User_1	Organisation	Broadcasting/Journalism
55885	2020-04-10	101	151	https://www.thetimes.co.uk/article/pensioner-aged-101-given-the-coronavirus-all-clear-2l9dx2kgx	Pensioner aged 101 given the coronavirus all-clear	Covid-19 (not face mask specific)	UK outbreaks and reported cases	https://www.thetimes.co.uk	Journalism: UK print	User_122	Individual	Broadcasting/Journalism
55977	2020-04-22	113	150	https://inews.co.uk/news/coronavirus-latest-britain-international-outlier-face-masks-public-advice-2545599	Coronavirus latest: Britain is ‘international outlier’ on wearing face masks in public as only large country in West which doesn’t recommend them	Cases and face mask use outside the UK	Face mask use and guidelines/policies in other countries	https://inews.co.uk	Journalism: UK print	User_25	Individual	Government / Government Agency / Local authority
8399	2020-06-23	175	149	http://st.news/3erehks	Gov. Inslee orders masks to be worn in public to help stem spread of coronavirus	Cases and face mask use outside the UK	Face mask use and guidelines/policies in other countries	http://st.news	Journalism: International print	User_74	Organisation	Broadcasting/Journalism
55979	2020-06-04	156	148	https://www.bbc.co.uk/news/uk-52927089	Coronavirus: Face coverings to be mandatory on public transport	Guidance and policy	Policy update	https://www.bbc.co.uk	Broadcasting and radio: UK	User_86	Individual	Broadcasting/Journalism
21819	2020-07-10	192	147	https://www.independent.co.uk/news/world/europe/bus-driver-attacked-men-face-masks-coronavirus-bayonne-france-a9613411.html?utm_term=Autofeed&utm_medium=Social&utm_source=Twitter#Echobox=1594421318	French bus driver dies after being attacked by passengers ‘who refused to wear face masks’	Cases and face mask use outside the UK	Face mask use and guidelines/policies in other countries	https://www.independent.co.uk	Journalism: UK print	User_3	Organisation	Broadcasting/Journalism
53472	2020-07-30	212	146	https://www.independent.co.uk/news/uk/politics/coronavirus-uk-second-wave-boris-johnson-bma-chaand-nagpaul-a9643941.html	Government not doing enough to stop coronavirus second wave, says British Medical Association chief	Covid-19 (not face mask specific)	Mitigation strategies	https://www.independent.co.uk	Journalism: UK print	User_109	Individual	Broadcasting/Journalism
18128	2020-07-07	189	145	http://news.sky.com/story/coronavirus-not-wearing-a-face-covering-should-be-as-taboo-as-drink-driving-says-top-scientist-12022861	Coronavirus: 'Not wearing a face covering should be as taboo as drink-driving', says top scientist	Scientific evidence and expertise	Expert opinion	http://news.sky.com	Broadcasting and radio: UK	User_1	Organisation	Broadcasting/Journalism
23108	2020-07-11	193	145	https://nyti.ms/2ZY5ksR	Refusing to Wear a Mask Is Like Driving Drunk	Guidance and policy	Endorsing use and/or stricter guidelines/policy	https://nyti.ms	Journalism: International print	User_15	Organisation	Broadcasting/Journalism
6072	2020-06-19	171	144	http://nhs.uk/coronavirus	Coronavirus (COVID-19)	Guidance and policy	Outline of guidance/policy	http://nhs.uk	Government and public bodies (inc. health agencies)	User_17	Organisation	Medical/Healthcare (inc. NHS)
16218	2020-07-04	186	144	https://metro.co.uk/2020/07/04/government-needs-get-act-together-make-face-masks-compulsory-12943671/?ito=article.amp.share.top.twitter	The Government needs to get its act together and make face masks compulsory	Guidance and policy	Endorsing use and/or stricter guidelines/policy	https://metro.co.uk	Journalism: UK print	User_25	Individual	Government / Government Agency / Local authority
21183	2020-07-10	192	144	https://summit.news/2020/07/10/head-of-emergency-management-says-texans-should-wear-masks-inside-their-own-homes/	Head of Emergency Management Says Texans Should Wear Masks Inside Their Own Homes	Cases and face mask use outside the UK	Face mask use and guidelines/policies in other countries	https://summit.news	Journalism: online only	User_33	Individual	Broadcasting/Journalism
22393	2020-07-11	193	144	https://time.com/5794729/coronavirus-face-masks/	Public Health Experts Keep Changing Their Guidance on Whether or Not to Wear Face Masks for Coronavirus	Scientific evidence and expertise	Expert opinion	https://time.com	Journalism: International print	User_125	Individual	Other
37471	2020-07-18	200	144	https://www.vogue.com/article/what-rest-of-country-can-learn-from-new-york-about-wearing-face-masks-coronavirus?utm_source=twitter&utm_medium=social&utm_campaign=onsite-share&utm_brand=vogue&utm_social-type=earned	Mask Wars? New Yorkers Will Sit This One Out. We’ve Already Seen Enough Death	Cases and face mask use outside the UK	Political tensions in/between other countries	https://www.vogue.com	Journalism: International print	User_126	Individual	Creative Industries
55999	2020-05-31	152	143	https://econ.trib.al/rabNnxw	Masks probably slow the spread of covid-19	Scientific evidence and expertise	Expert opinion	https://econ.trib.al	URL shortening	User_61	Organisation	Broadcasting/Journalism
56044	2020-05-29	150	143	https://brighterworld.mcmaster.ca/articles/evidence-shows-cloth-masks-may-help-against-covid-19/	Evidence shows cloth masks may help against COVID-19	Scientific evidence and expertise	Scientific studies	https://brighterworld.mcmaster.ca	Academic/science journal and/or organisation	User_127	Individual	Academia/Research/University
56200	2020-04-03	94	143	https://inews.co.uk/news/health/coronavirus-nhs-whistleblower-advise-walk-away-covid-19-heart-attack-patients-2527673	Coronavirus: NHS whistleblower says nurses advised to ‘walk away’ from Covid-19 heart attack victims over ‘inadequate’ PPE	PPE supplies	PPE supplies (UK)	https://inews.co.uk	Journalism: UK print	User_27	Individual	Broadcasting/Journalism
56050	2020-06-05	157	142	https://tfl.gov.uk/campaign/coronavirus-covid-	TFL: Coronavirus	Guidance and policy	Outline of guidance/policy	https://tfl.gov.uk	Travel	User_66	Organisation	Travel
56017	2020-04-07	98	140	https://www.independent.co.uk/news/world/middle-east/coronavirus-turkey-face-masks-free-distribution-cases-a9453421.html?utm_medium=Social&utm_source=Twitter#Echobox=1586278015	Coronavirus: Turkey hopes to become first country to distribute free masks to entire nation	PPE supplies	PPE supplies (International)	https://www.independent.co.uk	Journalism: UK print	User_3	Organisation	Broadcasting/Journalism
56132	2020-03-14	74	140	https://trib.al/AATfBD0	Coronavirus deaths in Italy up by 250 in a day to 1,266	Cases and face mask use outside the UK	Outbreaks and reported cases in other countries	https://trib.al	URL shortening	User_1	Organisation	Broadcasting/Journalism
19289	2020-07-08	190	139	https://www.theguardian.com/world/video/2020/jul/08/tom-hanks-no-respect-people-not-wearing-masks-coronavirus-video?utm_term=Autofeed&CMP=twt_gu&utm_medium&utm_source=Twitter#Echobox=1594201375	Tom Hanks has 'no respect' for people not wearing masks – video	Cases and face mask use outside the UK	International political/public figure	https://www.theguardian.com	Journalism: UK print	User_4	Organisation	Broadcasting/Journalism
33663	2020-07-15	197	139	https://www.theguardian.com/us-news/2020/jul/15/oklahoma-kevin-stitt-coronavirus-covid-19?utm_term=Autofeed&CMP=twt_gu&utm_medium&utm_source=Twitter#Echobox=1594845726	Oklahoma governor who rejected mask order tests positive for coronavirus	Cases and face mask use outside the UK	International political/public figure	https://www.theguardian.com	Journalism: UK print	User_4	Organisation	Broadcasting/Journalism
56327	2020-04-28	119	139	https://www.thesun.co.uk/fabulous/11491985/stockpile-ppe-equipement-coronavirus?utm_source=twitter&utm_medium=social&utm_campaign=sharebarweb	VITAL HOARD I’ve stockpiled £2.5k of PPE including 500 pairs of gloves and 100s of masks & don’t care if the NHS runs out	PPE supplies	PPE supplies (UK)	https://www.thesun.co.uk	Journalism: UK print	User_123	Individual	n/a
35417	2020-07-17	199	137	https://www.independent.co.uk/voices/coronavirus-boris-johnson-face-masks-infections-date-shops-michael-gove-a9622921.html	Wearing masks from 24 July is a great idea. There is no point whatsoever in rushing	Guidance and policy	Endorsing use and/or stricter guidelines/policy	https://www.independent.co.uk	Journalism: UK print	User_130	Individual	n/a
56192	2020-04-19	110	137	https://www.independent.co.uk/news/coronavirus-masks-gloves-oceans-pollution-waste-a9469471.html?utm_medium=Social&utm_source=Twitter#Echobox=1587258387	Discarded coronavirus face masks and gloves rising threat to ocean life, conservationists warn	Environmental impact	Environmental impact	https://www.independent.co.uk	Journalism: UK print	User_3	Organisation	Broadcasting/Journalism
55685	2020-07-31	213	136	https://www.theguardian.com/world/2020/jul/31/mexico-president-amlo-mask-coronavirus-corruption?utm_term=Autofeed&CMP=twt_gu&utm_medium&utm_source=Twitter#Echobox=1596226423	Mexican president Amlo says he will wear mask 'when there is no corruption'	Cases and face mask use outside the UK	International political/public figure	https://www.theguardian.com	Journalism: UK print	User_4	Organisation	Broadcasting/Journalism
49280	2020-07-26	208	135	http://bit.ly/Phase3FaceCoverings	Coronavirus (COVID-19) Phase 3: staying safe and protecting others	Guidance and policy	Outline of guidance/policy	http://bit.ly	URL shortening	User_131	Organisation	Government / Government Agency / Local authority
55973	2020-04-17	108	135	http://trib.al/ThaLvow	Invalid Link	Invalid Link	Invalid Link	http://trib.al	URL shortening	User_1	Organisation	Broadcasting/Journalism
55565	2020-07-31	213	134	https://bit.ly/3jSMQDf	Simon Dolan talks to Martin Daubney	Covid-19 (not face mask specific)	Hoax/overreaction	https://bit.ly	URL shortening	User_133	Organisation	Broadcasting/Journalism
56171	2020-04-16	107	134	https://www.independent.co.uk/news/world/americas/coronavirus-n95-masks-nurses-suspended-patients-a9468766.html?utm_medium=Social&utm_source=Twitter#Echobox=1587050895	Nurses suspended after refusing to treat coronavirus patients without N95 masks	Mask Use	Abuse for wearing and/or asked to remove	https://www.independent.co.uk	Journalism: UK print	User_3	Organisation	Broadcasting/Journalism
56094	2020-06-04	156	133	https://who.int/emergencies/diseases/novel-coronavirus-2019/advice-for-public/when-and-how-to-use-masks https://spectator.co.uk/article/face-masks-should-there-be-a-cover-up-	Invalid Link	Invalid Link	Invalid Link	https://who.int	Government and public bodies (inc. health agencies)	User_12	Individual	Broadcasting/Journalism
45018	2020-07-24	206	132	http://bbc.in/CoronavirusMaskGuide	Coronavirus: A user's guide to wearing a face mask to the shops	Guidance and policy	How to use	http://bbc.in	Broadcasting and radio: UK	User_5	Organisation	Broadcasting/Journalism
56218	2020-04-11	102	132	https://www.itv.com/news/2020-04-11/coronavirus-patients-are-being-treated-by-junior-doctors-with-inadequate-protective-masks-and-ppe/	Junior doctors at London hospital hit out at 'inadequate' masks and PPE amid coronavirus pandemic	PPE supplies	PPE supplies (UK)	https://www.itv.com	Broadcasting and radio: UK	User_31	Organisation	Broadcasting/Journalism
56258	2020-06-02	154	132	https://www.thelancet.com/journals/lancet/article/PIIS0140-6736(20)31142-9/fulltext?utm_source=POLITICO.EU&utm_campaign=b5cf5cd462-EMAIL_CAMPAIGN_2020_06_02_06_17&utm_medium=email&utm_term=0_10959edeb5-b5cf5cd462-190289417	Physical distancing, face masks, and eye protection to prevent person-to-person transmission of SARS-CoV-2 and COVID-19: a systematic review and meta-analysis	Scientific evidence and expertise	Scientific studies	https://www.thelancet.com	Academic/science journal and/or organisation	User_134	Individual	n/a
23242	2020-07-12	194	131	https://nyti.ms/32abNUa	Refusing to Wear a Mask Is Like Driving Drunk	Guidance and policy	Endorsing use and/or stricter guidelines/policy	https://nyti.ms	Journalism: International print	User_15	Organisation	Broadcasting/Journalism
53122	2020-07-29	211	131	https://uk.reuters.com/article/uk-health-coronavirus-netherlands/dutch-government-will-not-advise-public-to-wear-masks-minister-idUKKCN24U2YT	Dutch government will not advise public to wear masks - minister	Cases and face mask use outside the UK	Face mask use and guidelines/policies in other countries	https://uk.reuters.com	Journalism: online only	User_136	Organisation	n/a
56028	2020-04-05	96	131	https://www.instagram.com/p/B-hCCH0Jea7/	Air flow from a person breathing, talking, and coughing, with & without face mask. Visualization by LaVision.⁠	Scientific evidence and expertise	Scientific studies	https://www.instagram.com	Social media	User_69	Individual	Creative Industries
56102	2020-05-11	132	131	http://news.sky.com/story/coronavirus-commuters-pack-london-tube-platforms-after-pms-lockdown-announcement-11986344	Coronavirus: Commuters pack London Tube platforms after PM's lockdown announcement. The government is now advising that people who have to use public transport should wear face coverings.	Guidance and policy	Guidance update	http://news.sky.com	Broadcasting and radio: UK	User_44	Individual	Medical/Healthcare (inc. NHS)
7552	2020-06-22	174	130	http://nhs.uk/coronavirus	Coronavirus (COVID-19)	Guidance and policy	Outline of guidance/policy	http://nhs.uk	Government and public bodies (inc. health agencies)	User_17	Organisation	Medical/Healthcare (inc. NHS)
56290	2020-05-02	123	130	https://www.sciencetimes.com/articles/25410/20200421/austria-90-drop-coronavirus-cases-requiring-people-wear-face-masks.htm	Austria Has 90% Drop in Coronavirus Cases After Requiring People to Wear Face Masks	Cases and face mask use outside the UK	Face mask use and guidelines/policies in other countries	https://www.sciencetimes.com	Academic/science journal and/or organisation	User_110	Individual	Other
30036	2020-07-14	196	129	https://bylinetimes.com/2020/07/13/the-governments-ten-biggest-coronavirus-lies-unmasked/	THE GOVERNMENT'STen Biggest Coronavirus LiesUnmasked	Fact checking	Fact checking	https://bylinetimes.com	Journalism: International Print	User_70	Individual	Broadcasting/Journalism
56128	2020-04-30	121	129	https://www.theguardian.com/world/2020/apr/17/test-trace-lessons-hong-kong-avoiding-coronavirus-lockdown	Test and trace: lessons from Hong Kong on avoiding a coronavirus lockdown	Cases and face mask use outside the UK	Outbreaks and reported cases in other countries	https://www.theguardian.com	Journalism: UK print	User_138	Individual	Broadcasting/Journalism
2817	2020-06-15	167	128	https://www.london.gov.uk/coronavirus/face-covering-guidance	Face covering guidance	Guidance and policy	Outline of guidance/policy	https://www.london.gov.uk	Government and public bodies (inc. health agencies)	User_36	Individual	Government / Government Agency / Local authority
6797	2020-06-20	172	128	https://www.independent.co.uk/life-style/arnold-schwarzenegger-coronavirus-face-mask-california-gavin-newsom-a9577026.html?utm_term=Autofeed&utm_medium=Social&utm_source=Twitter#Echobox=1592669708	ARNOLD SCHWARZENEGGER SAYS ANYONE MAKING FACE MASKS ‘A POLITICAL ISSUE IS AN ABSOLUTE MORON’	Cases and face mask use outside the UK	International political/public figure	https://www.independent.co.uk	Journalism: UK print	User_3	Organisation	Broadcasting/Journalism
13168	2020-07-01	183	128	https://gov.uk/government/publications/how-to-wear-and-make-a-cloth-face-covering/how-to-wear-and-make-a-cloth-face-covering	How to make a cloth face covering	Guidance and policy	How to make	https://gov.uk	Government and public bodies (inc. health agencies)	User_139	Organisation	Medical/Healthcare (inc. NHS)
56090	2020-06-02	154	128	https://jbhandleyblog.com/home/lockdownlunacy	LOCKDOWN LUNACY: the thinking person's guide	Covid-19 (not face mask specific)	Hoax/overreaction	https://jbhandleyblog.com	Journalism: online only	User_12	Individual	Broadcasting/Journalism
56154	2020-04-19	110	128	https://www.independent.co.uk/news/coronavirus-masks-gloves-oceans-pollution-waste-a9469471.html	Discarded coronavirus face masks and gloves rising threat to ocean life, conservationists warn	Environmental impact	Environmental impact	https://www.independent.co.uk	Journalism: UK print	User_140	Organisation	Activist/Campaign group
14543	2020-07-02	184	127	https://www.theguardian.com/us-news/2020/jul/02/texas-masks-coronavirus-covid-battle?utm_term=Autofeed&CMP=twt_gu&utm_medium&utm_source=Twitter#Echobox=1593705559	We don't live in a communist country!': battle over masks rages in Texas	Cases and face mask use outside the UK	Political tensions in/between other countries	https://www.theguardian.com	Journalism: UK print	User_4	Organisation	Broadcasting/Journalism
21364	2020-07-10	192	127	https://www.bbc.co.uk/news/uk-politics-53365062	Coronavirus: No 10 considering mandatory face masks in shops in England	Guidance and policy	Policy update	https://www.bbc.co.uk	Broadcasting and radio: UK	User_89	Individual	n/a
7284	2020-06-21	173	125	http://bbc.in/CoronavirusMasks	Coronavirus: What are the rules for face masks or face coverings?	Guidance and policy	Outline of guidance/policy	http://bbc.in	Broadcasting and radio: UK	User_2	Organisation	Broadcasting/Journalism
56048	2020-06-05	157	125	https://www.itv.com/news/2020-06-04/grant-shapps-leads-government-s-daily-coronavirus-press-conference/	Face coverings compulsory on public transport in England from June 15, transport secretary announces	UK Political and public figures	Public/political figure encouraging use, stricter guidelines or wearing	https://www.itv.com	Broadcasting and radio: UK	User_31	Organisation	Broadcasting/Journalism
21958	2020-07-11	193	124	https://bbc.in/3iYs98z	Coronavirus: Why aren't more politicians wearing face masks?	UK Political and public figures	Public/political figure discouraging use or not wearing	https://bbc.in	Broadcasting and radio: UK	User_5	Organisation	Broadcasting/Journalism
38871	2020-07-19	201	124	https://www.news.com.au/world/coronavirus/australia/face-masks-furious-aussies-rise-up-against-victorias-mandatory-rules/news-story/cf0859410b2caee7dd4fffd42569298f	Face masks: Daniel Andrews slams Aussie mask conspiracy	Cases and face mask use outside the UK	Face mask use and guidelines/policies in other countries	https://www.news.com.au	Journalism: online only	User_64	Individual	n/a
56032	2020-05-26	147	124	https://www.bbc.com/news/world-52764355	Coronavirus: Call for clear face masks to be 'the norm'	Exemptions and disability concerns	Exemptions and disability concerns	https://www.bbc.com	Broadcasting and radio: UK	User_143	Individual	Medical/Healthcare (inc. NHS)
56011	2020-04-29	120	123	https://bbc.in/3bNvvam	Coronavirus: France mandates masks for schools and transport	Cases and face mask use outside the UK	Face mask use and guidelines/policies in other countries	https://bbc.in	Broadcasting and radio: UK	User_5	Organisation	Broadcasting/Journalism
56139	2020-06-02	154	123	https://hubs.ly/H0r0Qvw0	Physical distancing, face masks, and eye protection for prevention of COVID-19	Scientific evidence and expertise	Scientific studies	https://hubs.ly	URL shortening	User_6	Organisation	Academia/Research/University
56217	2020-04-03	94	123	https://www.theguardian.com/world/2020/apr/03/mask-wars-coronavirus-outbidding-demand?CMP=share_btn_tw	US accused of 'modern piracy' after diversion of masks meant for Europe	PPE supplies	PPE supplies (International)	https://www.theguardian.com	Journalism: UK print	User_144	Individual	n/a
18654	2020-07-07	189	122	http://news.sky.com/story/coronavirus-tom-hanks-says-he-doesnt-have-much-respect-for-those-who-wont-wear-masks-12023229	Coronavirus: Tom Hanks says he doesn't have 'much respect' for those who won't wear masks	Cases and face mask use outside the UK	International political/public figure	http://news.sky.com	Broadcasting and radio: UK	User_1	Organisation	Broadcasting/Journalism
40118	2020-07-20	202	122	https://www.smh.com.au/politics/federal/like-watching-a-train-wreck-doctors-urge-masks-be-mandated-in-nsw-20200720-p55dpd.html	Like watching a train wreck': Doctors urge masks be mandated in NSW	Cases and face mask use outside the UK	Face mask use and guidelines/policies in other countries	https://www.smh.com.au	Journalism: International print	User_35	Individual	Academia/Research/University
56057	2020-05-17	138	122	https://www.theguardian.com/world/2020/may/17/quebec-masks-mandatory-veil-ban-coronavirus?utm_term=Autofeed&CMP=twt_gu&utm_medium&utm_source=Twitter#Echobox=1589726612	Quebec ponders making masks mandatory after banning the veil	Cases and face mask use outside the UK	Face mask use and guidelines/policies in other countries	https://www.theguardian.com	Journalism: UK print	User_4	Organisation	Broadcasting/Journalism
56437	2020-03-21	81	122	https://www.meetup.com/syncnorwich/messages/boards/thread/52740368	Call for help to 3D print ventilator parts & masks	PPE supplies	PPE supplies (UK)	https://www.meetup.com	Social media	User_146	Organisation	Other
52778	2020-07-29	211	121	https://www.independent.co.uk/news/uk/politics/coronavirus-uk-second-wave-boris-johnson-bma-chaand-nagpaul-a9643941.html	Government not doing enough to stop coronavirus second wave, says British Medical Association chief	Covid-19 (not face mask specific)	Mitigation strategies	https://www.independent.co.uk	Journalism: UK print	User_148	Individual	n/a
56111	2020-05-26	147	121	https://hubs.ly/H0qR3qQ0	A history of the medical mask and the rise of throwaway culture	Scientific evidence and expertise	Scientific studies	https://hubs.ly	URL shortening	User_6	Organisation	Academia/Research/University
7755	2020-06-22	174	120	https://www.independent.co.uk/environment/coronavirus-environmental-impact-masks-oceans-sea-france-covid-pollution-a9579531.html?utm_medium=Social&utm_source=Twitter#Echobox=1592844440	‘Soon there will be more masks than jellyfish in the Mediterranean’: Conservationists warn protective gear washing up in oceans	Environmental impact	Environmental impact	https://www.independent.co.uk	Journalism: UK print	User_3	Organisation	Broadcasting/Journalism
31642	2020-07-15	197	120	https://www.theguardian.com/commentisfree/2020/jul/15/coronavirus-contracts-government-transparency-pandemic	When secret coronavirus contracts are awarded without competition, it's deadly serious	PPE supplies	PPE supplies (UK)	https://www.theguardian.com	Journalism: UK print	User_77	Organisation	Activist/Campaign group
55995	2020-04-01	92	119	https://www.bbc.co.uk/news/technology-52111522	Coronavirus: 3D-printer owners rally to create NHS face masks	PPE supplies	PPE supplies (UK)	https://www.bbc.co.uk	Broadcasting and radio: UK	User_149	Individual	Broadcasting/Journalism
53436	2020-07-30	212	118	https://bit.ly/2P3UKeG	Second Wave? Virus Has All But Disappeared	Covid-19 (not face mask specific)	Hoax/overreaction	https://bit.ly	URL shortening	User_151	Individual	n/a
56149	2020-04-12	103	118	https://nypost.com/2020/04/11/boris-johnsons-half-brother-blasts-pms-coronavirus-care-before-hospital/	Boris Johnson’s half-brother slams coronavirus care at 10 Downing St.	UK Political and public figures	Public/political figure infected with Covid-19	https://nypost.com	Journalism: International print	User_124	Individual	n/a
56112	2020-04-03	94	117	https://nbcnews.to/3bTFqe9	CDC recommends masks, U.S. deaths rise by more than 1,000 in one day	Cases and face mask use outside the UK	Face mask use and guidelines/policies in other countries	https://nbcnews.to	Broadcasting and radio: International	User_74	Organisation	Broadcasting/Journalism
13377	2020-07-01	183	116	https://www.theguardian.com/world/2020/jun/30/make-masks-compulsory-in-public-says-virus-expert-peter-piot	Make masks compulsory in public in UK, says virus expert	Scientific evidence and expertise	Expert opinion	https://www.theguardian.com	Journalism: UK print	User_36	Individual	Government / Government Agency / Local authority
56303	2020-03-25	85	116	https://www.mirror.co.uk/tv/tv-news/coronavirus-scared-intensive-care-nurse-21749960	Coronavirus: Scared NHS intensive care nurse forced to share masks with colleagues	PPE supplies	PPE supplies (UK)	https://www.mirror.co.uk	Journalism: UK print	User_129	Individual	n/a
56519	2020-03-21	81	116	https://mol.im/a/8137039	French border guards impound trucks filled with 130,000 face masks bound for Britain for NHS workers battling coronavirus	PPE supplies	PPE supplies (International)	https://mol.im	Journalism: UK print	User_142	n/a	n/a
55969	2020-05-16	137	115	https://www.theguardian.com/commentisfree/2020/may/16/men-masks-coronavirus-protests-masculinity-kills?utm_term=Autofeed&CMP=twt_gu&utm_medium&utm_source=Twitter#Echobox=1589638909	Men are less likely to wear masks – another sign that toxic masculinity kills	Scientific evidence and expertise	scientific studies	https://www.theguardian.com	Journalism: UK print	User_4	Organisation	Broadcasting/Journalism
56623	2020-03-21	81	115	https://www.thesun.co.uk/news/11221578/french-snatch-lorries-130000-coronavirus-masks?utm_source=twitter&utm_medium=social&utm_campaign=sharebarweb	MASK RAIDERS French border guards seize two lorries carrying 130,000 coronavirus face masks for hero NHS medics	PPE supplies	PPE supplies (International)	https://www.thesun.co.uk	Journalism: UK print	User_154	Individual	n/a
3196	2020-06-15	167	114	https://tfl.gov.uk/campaign/coronavirus-covid-	TFL: Coronavirus	Guidance and policy	Outline of guidance/policy	https://tfl.gov.uk	Travel	User_66	Organisation	Travel
21164	2020-07-10	192	114	https://voxeu.org/article/unmasked-effect-face-masks-spread-covid-19	Unmasked! The effect of face masks on the spread of COVID-19	Scientific evidence and expertise	Scientific studies	https://voxeu.org	Academic/science journal and/or organisation	User_156	Individual	Academia/Research/University
39316	2020-07-20	202	114	https://bylinetimes.com/2020/07/13/the-governments-ten-biggest-coronavirus-lies-unmasked/	THE GOVERNMENT'STen Biggest Coronavirus LiesUnmasked	Fact checking	Fact checking	https://bylinetimes.com	Journalism: International Print	User_22	Organisation	Broadcasting/Journalism
44083	2020-07-23	205	113	https://www.newsweek.com/narcissists-psychopaths-face-mask-requirement-mandate-social-distancing-covid-19-coronavirus-1519732	Narcissists and Psychopaths Are More Likely to Refuse to Wear Masks, Says New Research	Scientific evidence and expertise	Scientific studies	https://www.newsweek.com	Journalism: International print	User_63	Individual	Creative Industries
56084	2020-05-18	139	112	https://trib.al/9docHiU	Coronavirus: Wearing surgical masks can reduce COVID-19 spread by 75%, study claims	Scientific evidence and expertise	Scientific studies	https://trib.al	URL shortening	User_1	Organisation	Broadcasting/Journalism
50845	2020-07-27	209	111	https://www.independent.co.uk/news/world/americas/us-politics/jason-rapert-coronavirus-hoax-face-mask-arkansas-asa-hutchinson-a9640156.html?utm_medium=Social&utm_source=Twitter#Echobox=1595864769	Anti-mask US state senator who called coronavirus a hoax tests positive for Covid-19	Cases and face mask use outside the UK	International political/public figure	https://www.independent.co.uk	Journalism: UK print	User_3	Organisation	Broadcasting/Journalism
56162	2020-04-16	107	111	http://shr.gs/WTyFy5R	Sadiq Khan demands Londoners wear face masks as he declares coronavirus crackdown	UK Political and public figures	Public/political figure encouraging use, stricter guidelines or wearing	http://shr.gs	Invalid	User_158	Individual	n/a
13275	2020-07-01	183	110	https://www.bma.org.uk/bma-media-centre/bma-calls-for-face-coverings-to-be-worn-by-public-as-a-matter-of-course	BMA calls for face coverings to be worn by public ‘as a matter of course’	Guidance and policy	Endorsing use and/or stricter guidelines/policy	https://www.bma.org.uk	Professional body/Union	User_36	Individual	Government / Government Agency / Local authority
22825	2020-07-11	193	110	http://news.sky.com/story/coronavirus-french-bus-driver-dies-after-attack-by-passengers-who-refused-to-wear-face-masks-12026401	Coronavirus: French bus driver dies after attack by passengers who refused to wear face masks	Cases and face mask use outside the UK	Face mask use and guidelines/policies in other countries	http://news.sky.com	Broadcasting and radio: UK	User_1	Organisation	Broadcasting/Journalism
36313	2020-07-17	199	110	https://zerohedge.com/political/canadas-first-mask-murder-ontario-police-kill-73-year-old-man-after-he-refused-comply	Invalid Link	Invalid Link	Invalid Link	https://zerohedge.com	Journalism: online only	User_14	Individual	other
56024	2020-06-05	157	110	https://trib.al/ANXDKrH	Coronavirus: 'Die-in' outside Dominic Cummings's house over COVID-19 response	UK Political and public figures	Breaking social distancing rules	https://trib.al	URL shortening	User_1	Organisation	Broadcasting/Journalism
30121	2020-07-14	196	108	http://news.sky.com/story/coronavirus-new-banksy-piece-on-london-tube-encourages-people-to-wear-masks-12028499	Coronavirus: New Banksy piece on London Tube encourages people to wear masks	Art	Art	http://news.sky.com	Broadcasting and radio: UK	User_1	Organisation	Broadcasting/Journalism
52789	2020-07-29	211	108	https://www.nytimes.com/2020/04/08/well/live/coronavirus-face-mask-mistakes.html	How NOT to Wear a Mask	Guidance and policy	How to use	https://www.nytimes.com	Journalism: International print	User_76	Organisation	Medical/Healthcare (inc. NHS)
56051	2020-04-04	95	108	https://trib.al/7Dp5ihU	Coronavirus: Trump urges Americans to wear masks but says he 'doesn't want to'	Cases and face mask use outside the UK	International political/public figure	https://trib.al	URL shortening	User_1	Organisation	Broadcasting/Journalism
4408	2020-06-16	168	107	https://sz.de/1.4938061	Was Masken wirklich bringe	Scientific evidence and expertise	Scientific studies	https://sz.de	Journalism: International print	User_106	Individual	Academia/Research/University
23154	2020-07-11	193	106	https://www.theguardian.com/us-news/2020/jul/11/donald-trump-face-mask-covid-19-coronavirus-hospital-visit?utm_term=Autofeed&CMP=twt_gu&utm_medium&utm_source=Twitter#Echobox=1594509712	Donald Trump wears mask in public for first time during Covid-19 pandemic	Cases and face mask use outside the UK	International political/public figure	https://www.theguardian.com	Journalism: UK print	User_4	Organisation	Broadcasting/Journalism
54858	2020-07-31	213	106	http://news.sky.com/story/coronavirus-lockdown-easing-postponed-and-masks-to-be-mandatory-in-all-public-indoor-settings-12039792	Coronavirus: Lockdown easing postponed and masks to be mandatory in most public indoor settings	Guidance and policy	Policy update	http://news.sky.com	Broadcasting and radio: UK	User_1	Organisation	Broadcasting/Journalism
13019	2020-07-01	183	105	https://www.smh.com.au/national/wear-face-masks-on-public-transport-and-while-shopping-experts-say-20200626-p556i7.html	Wear face masks on public transport and while shopping, experts say	Scientific evidence and expertise	Expert opinion	https://www.smh.com.au	Journalism: International print	User_92	Individual	Academia/Research/University
56206	2020-04-19	110	105	https://www.commondreams.org/views/2020/04/18/learning-coronavirus-we-cant-rely-capitalism-serve-our-most-basic-social-needs	Learning From Coronavirus: We Can't Rely on Capitalism to Serve Our Most Basic Social Needs	PPE supplies	PPE supplies (International)	https://www.commondreams.org	Journalism: online only	User_29	Individual	Academia/Research/University
15202	2020-07-03	185	104	https://www.theguardian.com/commentisfree/2020/jul/03/covid-19-masks-men-masculinity?CMP=twt_gu&utm_source=Twitter&utm_medium#Echobox=1593761946	The data is in: men are too fragile to wear Covid-19 masks. Grow up, guys	Scientific evidence and expertise	Scientific studies	https://www.theguardian.com	Journalism: UK print	User_4	Organisation	Broadcasting/Journalism
33529	2020-07-15	197	104	https://uk.news.yahoo.com/face-mask-slipped-people-simply-154506374.html	The face mask has slipped. The government is simply full of idiots and there’s nothing more to be said	Covid-19 (not face mask specific)	Other	https://uk.news.yahoo.com	Journalism: news aggregator	User_10	Individual	Other
27477	2020-07-14	196	103	https://www.theguardian.com/environment/2020/jun/08/more-masks-than-jellyfish-coronavirus-waste-ends-up-in-ocean	More masks than jellyfish': coronavirus waste ends up in ocean	Environmental impact	Environmental impact	https://www.theguardian.com	Journalism: UK print	User_163	Individual	n/a
4991	2020-06-17	169	102	https://www.itv.com/news/2020-06-17/italy-post-coronavirus-covid-19-lockdown-social-distancing-masks/	Italy's message to UK: 'Don't consider easing social distancing until masks become norm'	Cases and face mask use outside the UK	Face mask use and guidelines/policies in other countries	https://www.itv.com	Broadcasting and radio: UK	User_31	Organisation	Broadcasting/Journalism
27286	2020-07-14	196	102	https://bbc.in/2CuKxF6	Coronavirus: Why attitudes to masks have changed around the world	Cases and face mask use outside the UK	Face mask use and guidelines/policies in other countries	https://bbc.in	Broadcasting and radio: UK	User_5	Organisation	Broadcasting/Journalism
41653	2020-07-22	204	102	http://www.abc.net.au/news/2020-07-21/coronavirus-expert-says-face-masks-should-be-compulsory-in-nsw/12472684	Leading coronavirus expert says face masks should be made compulsory in Sydney 'within days'	Scientific evidence and expertise	Expert opinion	http://www.abc.net.au	Broadcasting and radio: International	User_35	Individual	Academia/Research/University
53186	2020-07-29	211	102	https://trib.al/uaw1PXx	Coronavirus: Dramatic pictures show scaled-down Hajj pilgrimage due to COVID-19	Cases and face mask use outside the UK	Face mask use and guidelines/policies in other countries	https://trib.al	URL shortening	User_1	Organisation	Broadcasting/Journalism
5534	2020-06-18	170	101	https://off-guardian.org/2020/06/15/do-masks-and-respirators-prevent-viral-respiratory-illnesses/	Do Masks and Respirators Prevent Viral Respiratory Illnesses?	Scientific evidence and expertise	Expert opinion	https://off-guardian.org	Journalism: online only	User_14	Individual	other
55966	2020-03-30	90	101	https://www.mirror.co.uk/news/world-news/coronavirus-gran-84-spends-8-21777989	Coronavirus: Gran, 84, spends 8 hours a day sewing face masks for healthcare workers	PPE supplies	PPE supplies (UK)	https://www.mirror.co.uk	Journalism: UK print	User_38	Organisation	Broadcasting/Journalism
20184	2020-07-09	191	100	http://gov.uk/guidance/coronavirus-covid-19-safer-travel-guidance-for-passengers	Coronavirus (COVID-19): safer travel guidance for passengers	Guidance and policy	Outline of guidance/policy	http://gov.uk	Government and public bodies (inc. health agencies)	User_17	Organisation	Medical/Healthcare (inc. NHS)
56223	2020-05-13	134	100	https://www.sciencetimes.com/articles/25410/20200421/austria-90-drop-coronavirus-cases-requiring-people-wear-face-masks.htm?fbclid=IwAR1RZhmFa5NZWZYGpS2uOGa-DUupQv7mNW6wSTacEud5FDhJQ7WaGAqjVx0	Austria Has 90% Drop in Coronavirus Cases After Requiring People to Wear Face Masks	Cases and face mask use outside the UK	Face mask use and guidelines/policies in other countries	https://www.sciencetimes.com	Academic/science journal and/or organisation	User_165	Individual	n/a
25675	2020-07-13	195	99	https://www.rcreader.com/sites/default/files/Denis%20G.%20Rancourt%20PhD%20April%202020%20%22Masks%20Don%27t%20Work%3A%20A%20review%20of%20science%20relevant%20to%20COVID-19%20social%20policy%22.pdf	Masks Don't Work: A review of science relevant to COVID-19 social policy	Scientific evidence and expertise	Scientific studies	https://www.rcreader.com	Journalism: International print	User_14	Individual	other
43348	2020-07-23	205	99	http://ow.ly/GhfI50AGa4z	The Health Protection (Coronavirus, Wearing of Face Coverings in a Relevant Place) (England) Regulations 2020	Guidance and policy	Outline of guidance/policy	http://ow.ly	URL shortening	User_145	Organisation	Broadcasting/Journalism
56115	2020-05-10	131	99	https://trib.al/J242aYL	Coronavirus: Bosses say PM fails to allay confusion over face masks for workers	Guidance and policy	Call for clarification	https://trib.al	URL shortening	User_1	Organisation	Broadcasting/Journalism
56131	2020-06-04	156	99	https://www.bbc.co.uk/news/uk-52927089	Coronavirus: Face coverings to be mandatory on public transport	Guidance and policy	Policy update	https://www.bbc.co.uk	Broadcasting and radio: UK	User_20	Individual	Broadcasting/Journalism
56156	2020-02-13	44	99	http://news.sky.com/story/coronavirus-face-mask-shortage-threatens-uk-dentists-11933071	Coronavirus: London COVID-19 patient took Uber to A&E	Covid-19 (not face mask specific)	UK outbreaks and reported cases	http://news.sky.com	Broadcasting and radio: UK	User_1	Organisation	Broadcasting/Journalism
56353	2020-04-21	112	99	https://www.bbc.co.uk/news/uk-52363378	Coronavirus: Masks for public 'could put NHS supplies at risk'	PPE supplies	PPE supplies (UK)	https://www.bbc.co.uk	Broadcasting and radio: UK	User_150	Individual	Activist/Campaign group
41561	2020-07-22	204	98	https://www.theage.com.au/national/victoria/masks-are-not-a-panacea-but-are-the-step-we-needed-to-take-20200720-p55dqh.html	Masks are not a panacea but are the step we needed to take	Scientific evidence and expertise	Scientific studies	https://www.theage.com.au	Journalism: International print	User_92	Individual	Academia/Research/University
56295	2020-05-10	131	98	https://www.washingtonpost.com/world/europe/france-face-masks-coronavirus/2020/05/09/6fbd50fc-8ae6-11ea-80df-d24b35a568ae_story.html	France mandates masks to control the coronavirus. Burqas remain banned.	Cases and face mask use outside the UK	Face mask use and guidelines/policies in other countries	https://www.washingtonpost.com	Journalism: International print	User_167	Organisation	Activist/Campaign group
6488	2020-06-20	172	97	https://bbc.in/2V33i91	Coronavirus: 'Deadly masks' claims debunked	Fact checking	Fact checking	https://bbc.in	Broadcasting and radio: UK	User_5	Organisation	Broadcasting/Journalism
22480	2020-07-11	193	96	https://bit.ly/2Cr05tk	Wearing face mask cuts your own risk of coronavirus by 65%, California doctors say	Scientific evidence and expertise	Expert opinion	https://bit.ly	URL shortening	User_65	Organisation	Broadcasting/Journalism
56117	2020-03-08	68	96	https://www.mirror.co.uk/news/politics/kevin-maguire-tories-use-coronavirus-21657179	Kevin Maguire: Tories will use coronavirus outbreak to mask their failure	Covid-19 (not face mask specific)	Other	https://www.mirror.co.uk	Journalism: UK print	User_119	Organisation	Broadcasting/Journalism
50213	2020-07-27	209	95	https://bylinetimes.com/2020/07/13/the-governments-ten-biggest-coronavirus-lies-unmasked/	THE GOVERNMENT'STen Biggest Coronavirus LiesUnmasked	Fact checking	Fact checking	https://bylinetimes.com	Journalism: International Print	User_55	Organisation	Broadcasting/Journalism
50694	2020-07-27	209	95	http://Express.co.uk https://www.express.co.uk/news/uk/1314915/george-galloway-nicola-sturgeon-snp-coronavirus-face-masks-scotland	Invalid Link	Invalid Link	Invalid Link	http://Express.co.uk	Journalism: UK print	User_170	Organisation	Activist/Campaign group
56286	2020-04-10	101	95	https://www.nytimes.com/2020/04/09/world/middleeast/coronavirus-palestinians-israel-gaza-west-bank.html	Palestinians Fear a Coming Coronavirus Storm	Cases and face mask use outside the UK	Outbreaks and reported cases in other countries	https://www.nytimes.com	Journalism: International print	User_161	Individual	Broadcasting/Journalism
56428	2020-05-28	149	95	https://www.thesun.co.uk/news/11731295/france-burned-facemasks-coronavirus-ppe-shortage/	UP IN SMOKE France burned 1.6BILLION facemasks before coronavirus PPE shortage claimed hundreds of medics’ lives	PPE supplies	PPE supplies (International)	https://www.thesun.co.uk	Journalism: UK print	User_135	Individual	Academia/Research/University
351	2020-06-10	162	94	https://bit.ly/2XMKs7O	Widespread facemask use could shrink the ‘R’ number and prevent a second COVID-19 wave – study	Scientific evidence and expertise	Scientific studies	https://bit.ly	URL shortening	User_42	Organisation	Academia/Research/University
46378	2020-07-24	206	94	http://news.sky.com/story/coronavirus-major-supermarkets-refuse-to-enforce-face-mask-rules-despite-police-pleas-12035409	Coronavirus: Major supermarkets refuse to enforce face mask rules despite police pleas	Guidance and policy	Enforcement	http://news.sky.com	Broadcasting and radio: UK	User_1	Organisation	Broadcasting/Journalism
38958	2020-07-20	202	93	https://on.ft.com/2ZLL4vH	Coronavirus: Trump endorses wearing masks as ‘patriotic’ — as it happened	Cases and face mask use outside the UK	International political/public figure	https://on.ft.com	Journalism: UK print	User_48	Organisation	Broadcasting/Journalism
47854	2020-07-25	207	93	https://web.archive.org/web/20200721090202/https://www.gov.uk/guidance/working-safely-during-coronavirus-covid-19/offices-and-contact-centres	Working safely during coronavirus (COVID-19)	Guidance and policy	Outline of guidance/policy	https://web.archive.org	Search Engine	User_173	Individual	n/a
3812	2020-06-16	168	92	https://www.ft.com/content/e126fa80-a3c1-35dd-aee1-e0ec07042667	Coronavirus: Texas reports record daily increase — as it happened	Cases and face mask use outside the UK	Outbreaks and reported cases in other countries	https://www.ft.com	Journalism: UK print	User_48	Organisation	Broadcasting/Journalism
31824	2020-07-15	197	92	https://trib.al/5ea2Bbh	Coronavirus: New Banksy piece on London Tube encourages people to wear masks	Art	Art	https://trib.al	URL shortening	User_1	Organisation	Broadcasting/Journalism
56292	2020-04-04	95	92	https://www.independent.co.uk/news/world/europe/coronavirus-germany-france-accus-united-states-america-taking-face-masks-ppe-shortage-a9447141.html?utm_medium=Social&utm_source=Twitter#Echobox=1586008922	Coronavirus: Germany and France accuse US of taking face masks as international tensions rise	PPE supplies	PPE supplies (International)	https://www.independent.co.uk	Journalism: UK print	User_3	Organisation	Broadcasting/Journalism
13117	2020-07-01	183	91	http://news.sky.com/story/coronavirus-faulty-masks-sent-to-care-homes-and-gps-recalled-12018520	Coronavirus: Faulty masks sent to care homes and GPs recalled	PPE supplies	PPE supplies (UK)	http://news.sky.com	Broadcasting and radio: UK	User_137	Individual	n/a
38431	2020-07-19	201	91	http://gov.uk/guidance/coronavirus-covid-19-safer-travel-guidance-for-passengers	Coronavirus (COVID-19): safer travel guidance for passengers	Guidance and policy	Outline of guidance/policy	http://gov.uk	Government and public bodies (inc. health agencies)	User_17	Organisation	Medical/Healthcare (inc. NHS)
56152	2020-06-05	157	91	https://www.theguardian.com/commentisfree/2020/jun/05/face-masks-coronavirus	We can't be 100% sure face masks work – but that shouldn't stop us wearing them	Scientific evidence and expertise	Expert opinion	https://www.theguardian.com	Journalism: UK print	User_9	Individual	Academia/Research/University
33788	2020-07-15	197	90	https://www.cdc.gov/mmwr/volumes/69/wr/mm6928e2.htm	Absence of Apparent Transmission of SARS-CoV-2 from Two Stylists After Exposure at a Hair Salon with a Universal Face Covering Policy — Springfield, Missouri, May 2020	Scientific evidence and expertise	Scientific studies	https://www.cdc.gov	Government and public bodies (inc. health agencies)	User_69	Individual	Creative Industries
36319	2020-07-17	199	90	https://bylinetimes.com/2020/07/13/the-governments-ten-biggest-coronavirus-lies-unmasked/	THE GOVERNMENT'STen Biggest Coronavirus LiesUnmasked	Fact checking	Fact checking	https://bylinetimes.com	Journalism: International Print	User_55	Organisation	Broadcasting/Journalism
56006	2020-05-27	148	90	https://www.theguardian.com/media/2020/may/27/daily-star-dominic-cummings-mask-coronavirus-boris-johnson-adviser?utm_term=Autofeed&CMP=twt_gu&utm_medium&utm_source=Twitter#Echobox=1590581624	Daily Star includes free Dominic Cummings 'do whatever the hell you want' mask	UK Political and public figures	Breaking social distancing rules	https://www.theguardian.com	Journalism: UK print	User_4	Organisation	Broadcasting/Journalism
56021	2020-03-28	88	90	http://ow.ly/LzUt50yYcAR	Military Aid to Civil Authorities: The COVID Support Force	Covid-19 (not face mask specific)	Other	http://ow.ly	URL shortening	User_177	Organisation	Government / Government Agency / Local authority
56029	2020-01-31	31	90	http://news.sky.com/story/first-two-cases-of-coronavirus-confirmed-in-uk-11922375	Coronavirus: UK patient is student at York university	Covid-19 (not face mask specific)	UK outbreaks and reported cases	http://news.sky.com	Broadcasting and radio: UK	User_178	Individual	Creative Industries
56414	2020-05-12	133	90	https://www.independent.co.uk/news/world/americas/masks-counterfeit-ppe-health-workers-personal-protective-equipment-us-coronavirus-cdc-a9511326.html?utm_medium=Social&utm_source=Twitter#Echobox=1589323599	Coronavirus: ‘Poorly constructed’ counterfeit masks reaching US health workers	PPE supplies	PPE supplies (International)	https://www.independent.co.uk	Journalism: UK print	User_3	Organisation	Broadcasting/Journalism
2536	2020-06-14	166	89	https://www.england.nhs.uk/coronavirus/primary-care/other-resources/primary-care-bulletin/	Primary Care bulletin	Guidance and policy	Outline of guidance/policy	https://www.england.nhs.uk	Government and public bodies (inc. health agencies)	User_180	Individual	Medical/Healthcare (inc. NHS)
20510	2020-07-10	192	89	https://bit.ly/2BNz8QZ	Wearing face mask cuts your own risk of coronavirus by 65%, California doctors say	Scientific evidence and expertise	Expert opinion	https://bit.ly	URL shortening	User_65	Organisation	Broadcasting/Journalism
56026	2020-04-29	120	89	https://trib.al/Zbw3Q5x	Invalid Link	Invalid Link	Invalid Link	https://trib.al	URL shortening	User_1	Organisation	Broadcasting/Journalism
56070	2020-02-06	37	89	https://bbc.in/31sSCCI	Coronavirus: Does China have enough face masks to meet its needs?	PPE supplies	PPE supplies (International)	https://bbc.in	Broadcasting and radio: UK	User_2	Organisation	Broadcasting/Journalism
56114	2020-04-14	105	89	https://bbc.in/3eioEqZ	Irish citizen questioned over €15m mask scam	PPE supplies	PPE supplies (International)	https://bbc.in	Broadcasting and radio: UK	User_2	Organisation	Broadcasting/Journalism
56265	2020-04-17	108	89	https://www.express.co.uk/news/uk/1270156/Sadiq-Khan-London-news-face-mask-coronavirus-BBC-Nick-Robinson-Mayor-of-London-latest	Sadiq Khan's demand all in London wear masks dismantled as BBC host notes major flaw	UK Political and public figures	Public/political figure encouraging use, stricter guidelines or wearing	https://www.express.co.uk	Journalism: UK print	User_95	Individual	Activist/Campaign group
56568	2020-04-04	95	89	https://www.mirror.co.uk/news/uk-news/nhs-staff-fighting-coronavirus-given-21813215?utm_source=twitter.com&utm_medium=social&utm_campaign=sharebar	NHS staff fighting coronavirus given expired face masks from Government	PPE supplies	PPE supplies (UK)	https://www.mirror.co.uk	Journalism: UK print	User_10	Individual	Other
56093	2020-06-03	155	88	https://www.independent.co.uk/life-style/love-sex/sex-face-mask-coronavirus-how-to-safely-harvard-illegal-uk-a9545741.html?utm_term=Autofeed&utm_medium=Social&utm_source=Twitter#Echobox=1591216774	COUPLES SHOULD HAVE SEX ‘WEARING A MASK’ TO REDUCE RISK OF TRANSMITTING CORONAVIRUS, STUDY SUGGESTS	Scientific evidence and expertise	Scientific studies	https://www.independent.co.uk	Journalism: UK print	User_3	Organisation	Broadcasting/Journalism
56163	2020-05-18	139	88	https://www.aljazeera.com/indepth/opinion/coronavirus-exposed-real-reasons-france-burqa-ban-200514105218122.html	Coronavirus exposed the real reasons behind France’s ‘burqa ban’	Mask use	Prejudice associated with face coverings or general appearance	https://www.aljazeera.com	Broadcasting and radio: international	User_112	Individual	Broadcasting/Journalism
56350	2020-01-28	28	88	https://trib.al/91r6O6J	Coronavirus alert in Birmingham as medics in hazmat suits quarantine suspected victim after he was SENT HOME by GP - despite revealing he had just returned from Wuhan	Covid-19 (not face mask specific)	UK outbreaks and reported cases	https://trib.al	URL shortening	User_60	Organisation	Broadcasting/Journalism
2751	2020-06-15	167	87	https://bbc.in/2Yy9gzD	Coronavirus: Face coverings compulsory on public transport in England	Guidance and policy	Policy update	https://bbc.in	Broadcasting and radio: UK	User_5	Organisation	Broadcasting/Journalism
8225	2020-06-23	175	87	http://nhs.uk/coronavirus	Coronavirus (COVID-19)	Guidance and policy	Outline of guidance/policy	http://nhs.uk	Government and public bodies (inc. health agencies)	User_17	Organisation	Medical/Healthcare (inc. NHS)
36394	2020-07-18	200	87	https://bbc.in/3fDPytC	Coronavirus: Donald Trump vows not to order Americans to wear masks	Cases and face mask use outside the UK	International political/public figure	https://bbc.in	Broadcasting and radio: UK	User_5	Organisation	Broadcasting/Journalism
56071	2020-05-07	128	87	https://www.independent.co.uk/news/world/americas/us-politics/trump-coronavirus-face-mask-cdc-a9504826.html?utm_medium=Social&utm_source=Twitter#Echobox=1588892013	Trump won't wear mask because he doesn't want to look 'ridiculous', report says	Cases and face mask use outside the UK	International political/public figure	https://www.independent.co.uk	Journalism: UK print	User_3	Organisation	Broadcasting/Journalism
56202	2020-05-09	130	87	https://foreignpolicy.com/2020/05/06/slovakia-coronavirus-pandemic-public-trust-media/	How Slovakia Flattened the Curve	Cases and face mask use outside the UK	Outbreaks and reported cases in other countries	https://foreignpolicy.com	Journalism: International print	User_141	Individual	Other
56261	2020-05-21	142	87	https://www.standard.co.uk/news/health/face-coverings-can-reduce-spread-of-coronavirus-study-shows-a4446656.html	Face coverings can reduce spread of coronavirus, study shows	Scientific evidence and expertise	Scientific studies	https://www.standard.co.uk	Journalism: UK print	User_62	Individual	Medical/Healthcare (inc. NHS)
9224	2020-06-25	177	86	http://gov.uk/guidance/coronavirus-covid-19-safer-travel-guidance-for-passengers	Coronavirus (COVID-19): safer travel guidance for passengers	Guidance and policy	Outline of guidance/policy	http://gov.uk	Government and public bodies (inc. health agencies)	User_17	Organisation	Medical/Healthcare (inc. NHS)
22931	2020-07-11	193	86	https://www.standard.co.uk/news/uk/face-masks-reduce-coronavirus-risk-study-a4494171.html	Wearing face mask cuts your own risk of coronavirus by 65%, California doctors say	Scientific evidence and expertise	Expert opinion	https://www.standard.co.uk	Journalism: UK print	User_182	Individual	other
23083	2020-07-11	193	86	http://news.sky.com/story/coronavirus-french-bus-driver-dies-after-attack-by-passengers-who-refused-to-wear-face-masks-12026401	Coronavirus: French bus driver dies after attack by passengers who refused to wear face masks	Cases and face mask use outside the UK	Face mask use and guidelines/policies in other countries	http://news.sky.com	Broadcasting and radio: UK	User_152	Individual	n/a
56036	2020-04-30	121	86	https://bbc.in/2yZFBpQ	Coronavirus in Ghana: Online funerals, face masks and elections without rallies	Cases and face mask use outside the UK	Face mask use and guidelines/policies in other countries	https://bbc.in	Broadcasting and radio: UK	User_2	Organisation	Broadcasting/Journalism
56081	2020-04-22	113	86	https://www.independent.co.uk/arts-entertainment/art/news/banksy-art-face-mask-girl-with-the-pierced-eardrum-bristol-coronavirus-a9477931.html	Banksy’s The Girl With The Pierced Eardrum adorned with giant face mask amid coronavirus pandemic	Art	Art	https://www.independent.co.uk	Journalism: UK print	User_3	Organisation	Broadcasting/Journalism
56329	2020-05-18	139	86	https://www.express.co.uk/news/politics/1283714/eu-coronavirus-crisis-germany-italy-corona-bonds-feud-angela-merkel	EU crumbles: Italian's fume Germany has abandoned them – 'we are bleeding to death'	Cases and face mask use outside the UK	Outbreaks and reported cases in other countries	https://www.express.co.uk	Journalism: UK print	User_184	Individual	Government / Government Agency / Local authority
55960	2020-04-24	115	85	https://bbc.in/2yIUHQo	India coronavirus: The woman who pushed for homemade masks	Scientific evidence and expertise	Expert opinion	https://bbc.in	Broadcasting and radio: UK	User_2	Organisation	Broadcasting/Journalism
56088	2020-04-29	120	85	https://theconversation.com/we-are-all-niqabis-now-coronavirus-masks-reveal-hypocrisy-of-face-covering-bans-136030	We are all niqabis now: Coronavirus masks reveal hypocrisy of face covering bans	Mask use	Prejudice associated with face coverings or general appearance	https://theconversation.com	Academic/science journal and/or organisation	User_186	Individual	Creative Industries
56121	2020-04-04	95	85	https://www.theguardian.com/commentisfree/2020/apr/04/why-wear-a-mask-may-be-our-best-weapon-to-stop-coronavirus?utm_term=Autofeed&CMP=twt_gu&utm_medium&utm_source=Twitter#Echobox=1585991675	To help stop coronavirus, everyone should be wearing face masks. The science is clear	Scientific evidence and expertise	Scientific studies	https://www.theguardian.com	Journalism: UK print	User_4	Organisation	Broadcasting/Journalism
48358	2020-07-25	207	84	https://www.thecanary.co/opinion/2020/07/25/disabled-people-being-abused-for-not-wearing-masks-is-peak-2020/	Disabled people being abused for not wearing masks is peak 2020	Exemptions and disability concerns	Exemptions and disability concerns	https://www.thecanary.co	Journalism: online only	User_188	Individual	Broadcasting/Journalism
51338	2020-07-28	210	84	https://www.express.co.uk/news/uk/1314915/george-galloway-nicola-sturgeon-snp-coronavirus-face-masks-scotland	George Galloway in furious rant against 'Marxist' Sturgeon as SNP sells branded masks	Retail	Face masks for sale	https://www.express.co.uk	Journalism: UK print	User_52	Individual	Government / Government Agency / Local authority
56078	2020-02-17	48	84	https://www.dezeen.com/2020/02/17/alternative-coronavirus-masks-max-siedentopf/	Max Siedentopf suggests alternative masks to protect against coronavirus	Art	Art	https://www.dezeen.com	Journalism: UK print	User_171	Individual	Broadcasting/Journalism
56080	2020-04-02	93	84	https://www.independent.co.uk/voices/nhs-coronavirus-tests-matt-hancock-equipment-doctors-nurses-a9444231.html	NHS staff who have lost their lives deserve better than old cliches reserved for wartime	Covid-19 (not face mask specific)	UK outbreaks and reported cases	https://www.independent.co.uk	Journalism: UK print	User_164	Individual	n/a
56215	2020-03-23	83	84	https://www.bbc.co.uk/news/uk-england-lancashire-51979430	Coronavirus: Burnley textiles firm making face masks instead of duvets	PPE supplies	PPE supplies (UK)	https://www.bbc.co.uk	Broadcasting and radio: UK	User_189	Organisation	Other
10040	2020-06-26	178	83	https://www.bbc.com/news/av/world-us-canada-53174415/they-want-to-throw-god-s-wonderful-breathing-system-out	They want to throw God's wonderful breathing system out'	Guidance and policy	Against use and/or guidelines/policy	https://www.bbc.com	Broadcasting and radio: UK	User_190	Individual	Broadcasting/Journalism
20566	2020-07-10	192	83	https://bit.ly/301nSbM	Wearing face mask cuts your own risk of coronavirus by 65%, California doctors say	Scientific evidence and expertise	Expert opinion	https://bit.ly	URL shortening	User_160	Organisation	Broadcasting/Journalism
56147	2020-04-04	95	83	https://www.independent.co.uk/news/health/coronavirus-news-latest-uk-cases-tips-lockdown-debenhams-a9447061.html	Invalid Link	Invalid Link	Invalid Link	https://www.independent.co.uk	Journalism: UK print	User_3	Organisation	Broadcasting/Journalism
3207	2020-06-15	167	82	https://www.avantiwestcoast.co.uk/help-and-support/coronavirus-travel-information	When planning your journey, please:	Guidance and policy	Outline of guidance/policy	https://www.avantiwestcoast.co.uk	Travel	User_157	Organisation	Travel
5557	2020-06-18	170	82	https://www.standard.co.uk/news/uk/sadiq-khan-face-coverings-mandatory-shops-boris-johnson-a4472541.html?utm_medium=Social&utm_source=Twitter#Echobox=1592471980	Sadiq Khan urges Boris Johnson to make face coverings compulsory in shops	UK Political and public figures	Public/political figure encouraging use, stricter guidelines or wearing	https://www.standard.co.uk	Journalism: UK print	User_25	Individual	Government / Government Agency / Local authority
15375	2020-07-03	185	82	http://nhs.uk/coronavirus	Coronavirus (COVID-19)	Guidance and policy	Outline of guidance/policy	http://nhs.uk	Government and public bodies (inc. health agencies)	User_17	Organisation	Medical/Healthcare (inc. NHS)
52859	2020-07-29	211	82	https://www.ft.com/content/7370497b-03df-45ba-9cc1-c50fa8070ecb?segmentid=acee4131-99c2-09d3-a635-873e61754ec6	China records biggest one-day rise in coronavirus cases since March	Cases and face mask use outside the UK	Outbreaks and reported cases in other countries	https://www.ft.com	Journalism: UK print	User_193	Individual	Other
56040	2020-05-07	128	82	http://news.sky.com/story/coronavirus-passengers-asked-to-wear-face-coverings-and-gloves-at-uk-airports-11984762	Coronavirus: Passengers asked to wear face coverings and gloves at UK airport	Guidance and policy	Guidance update	http://news.sky.com	Broadcasting and radio: UK	User_1	Organisation	Broadcasting/Journalism
7082	2020-06-21	173	81	https://www.independent.co.uk/life-style/arnold-schwarzenegger-coronavirus-face-mask-california-gavin-newsom-a9577026.html?utm_medium=Social&utm_source=Twitter#Echobox=1592729114	ARNOLD SCHWARZENEGGER SAYS ANYONE MAKING FACE MASKS ‘A POLITICAL ISSUE IS AN ABSOLUTE MORON’	Cases and face mask use outside the UK	International political/public figure	https://www.independent.co.uk	Journalism: UK print	User_3	Organisation	Broadcasting/Journalism
20133	2020-07-09	191	81	https://www.mirror.co.uk/news/uk-news/coronavirus-uk-live-lockdown-updates-22307301?utm_source=twitter.com&utm_medium=social&utm_campaign=sharebar	Coronavirus RECAP: Tories U-turn again as pupils will have to wear masks	Guidance and policy	Policy update	https://www.mirror.co.uk	Journalism: UK print	User_38	Organisation	Broadcasting/Journalism
25875	2020-07-13	195	81	https://web.archive.org/web/20200618031535/https://www.oralhealthgroup.com/features/face-masks-dont-work-revealing-review/ https://www.oralhealthgroup.com/features/face-masks-dont-work-revealing-review/	Invalid Link	Invalid Link	Invalid Link	https://web.archive.org	Search Engine	User_14	Individual	other
56203	2020-05-21	142	81	http://news.stv.tv/scotland/wearing-face-masks-could-reduce-spread-of-coronavirus?top	Wearing face masks ‘could reduce spread of coronavirus	Scientific evidence and expertise	Scientific studies	http://news.stv.tv	Broadcasting and radio: UK	User_40	Organisation	Broadcasting/Journalism
56382	2020-06-04	156	81	https://www.gov.uk/government/news/face-coverings-to-become-mandatory-on-public-transport https://www.gov.uk/government/publications/how-to-wear-and-make-a-cloth-face-covering/how-to-wear-and-make-a-cloth-face-covering	Invalid Link	Invalid Link	Invalid Link	https://www.gov.uk	Government and public bodies (inc. health agencies)	User_49	Organisation	Government / Government Agency / Local authority
15289	2020-07-03	185	80	https://www.independent.co.uk/news/health/coronavirus-news-face-masks-increase-risk-infection-doctor-jenny-harries-a9396811.html	Coronavirus: Face masks could increase risk of infection, medical chief warns	Scientific evidence and expertise	Expert opinion	https://www.independent.co.uk	Journalism: UK print	User_120	Individual	Other
38676	2020-07-19	201	80	https://www.telegraph.co.uk/news/2020/07/19/face-masks-breathing-valves-risk-spreading-coronavirus-sage/?utm_content=telegraph&utm_medium=Social&utm_campaign=Echobox&utm_source=Twitter#Echobox=1595175063	Face masks with breathing valves risk spreading coronavirus, Sage scientist warns	Scientific evidence and expertise	Expert opinion	https://www.telegraph.co.uk	Journalism: UK print	User_26	Organisation	Broadcasting/Journalism
56322	2020-04-18	109	80	https://www.buzzfeed.com/alexwickham/coronavirus-uk-lockdown-three-stage-exit-plan	Revealed: The UK’s “Three Stage” Exit Strategy To Ease The Coronavirus Lockdown	Covid-19 (not face mask specific)	Mitigation strategies	https://www.buzzfeed.com	Journalism: online only	User_196	Individual	n/a
19723	2020-07-08	190	79	https://www.theguardian.com/world/2020/jul/08/bolsonaro-masks-slur-brazil-coronavirus?utm_term=Autofeed&CMP=twt_gu&utm_medium&utm_source=Twitter#Echobox=1594228169	Brazil: Bolsonaro reportedly uses homophobic slur to mock masks	Cases and face mask use outside the UK	International political/public figure	https://www.theguardian.com	Journalism: UK print	User_4	Organisation	Broadcasting/Journalism
33444	2020-07-15	197	79	https://www.dailymail.co.uk/health/article-7955701/As-people-resort-using-bras-grapefruit-mask-really-protect-coronavirus.html?ito=social-twitter_mailonline&utm_source=headtopics&utm_medium=news&utm_campaign=2020-02-02	Can ANY mask really protect you from the coronavirus? As people in China resort to using grapefruits experts say some masks are worse than useless and the best defence is washing your hands	Scientific evidence and expertise	Expert opinion	https://www.dailymail.co.uk	Journalism: UK print	User_153	Individual	n/a
37395	2020-07-18	200	79	https://www.zerohedge.com/political/face-masks-mandated-uk-government-specifically-say-they-dont-protect-against-covid-19	Face Masks Mandated By UK Government Specifically Say They Don't Protect Against COVID-19	Guidance and policy	Against use and/or guidelines/policy	https://www.zerohedge.com	Journalism: online only	User_14	Individual	other
39793	2020-07-20	202	79	https://www.independent.co.uk/arts-entertainment/films/news/sylvester-stallone-rambo-face-mask-debate-coronavirus-covid19-uk-shops-rules-a9628316.html	Sylvester Stallone criticised for saying Rambo would be against wearing a face mask	Cases and face mask use outside the UK	International political/public figure	https://www.independent.co.uk	Journalism: UK print	User_3	Organisation	Broadcasting/Journalism
42846	2020-07-23	205	79	https://www.bbc.co.uk/news/uk-53510631	Coronavirus: Ministers urged to end face coverings 'confusion'	Guidance and policy	Call for clarification	https://www.bbc.co.uk	Broadcasting and radio: UK	User_82	Individual	Broadcasting/Journalism
56108	2020-04-06	97	79	https://www.phc.ox.ac.uk/files/covid-19-evidence-service/covid-cat-ppe-masks-7.pdf/view	What is the efficacy of standard face masks compared to respirator masks in preventing COVID-type respiratory illnesses in primary care staff?	Scientific evidence and expertise	Scientific studies	https://www.phc.ox.ac.uk	Academic/science journal and/or organisation	User_199	Individual	Academia/Research/University
56291	2020-05-13	134	79	https://bit.ly/2WKVoRF	Protect Our NHS Heroes	PPE supplies	PPE supplies (UK)	https://bit.ly	URL shortening	User_200	Organisation	Other
4715	2020-06-17	169	78	https://bit.ly/3hAObgC	YOUR MASK SELFIE	Mask Use	Mask(s) in use	https://bit.ly	URL shortening	User_202	Organisation	Creative Industries
37987	2020-07-19	201	78	https://swprs.org/a-swiss-doctor-on-covid-19/#latest	Facts about Covid-19	Fact checking	Fact checking	https://swprs.org	Academic/science journal and/or organisation	User_14	Individual	other
46458	2020-07-24	206	78	https://www.edinburghlive.co.uk/news/edinburgh-news/fife-salon-owner-not-make-18657185?utm_source=twitter.com&utm_medium=social&utm_campaign=sharebar	Fife salon owner will not make face masks mandatory for clients, claiming coronavirus is a 'hoax'	Guidance and policy	Against use and/or guidelines/policy	https://www.edinburghlive.co.uk	Journalism: UK print	User_203	Individual	Broadcasting/Journalism
56027	2020-06-05	157	78	https://trib.al/NEJowZI	Coronavirus: 'Die-in' outside Dominic Cummings's house over COVID-19 response	UK Political and public figures	Breaking social distancing rules	https://trib.al	URL shortening	User_1	Organisation	Broadcasting/Journalism
56101	2020-04-30	121	78	https://trib.al/5YRYjgy	Coronavirus: Apple changes Face ID so users don't have to remove masks	Mask Use	Security and face recognition	https://trib.al	URL shortening	User_1	Organisation	Broadcasting/Journalism
12848	2020-06-30	182	77	https://www.pnas.org/content/117/26/14857.abstract	Identifying airborne transmission as the dominant route for the spread of COVID-19	Scientific evidence and expertise	Scientific studies	https://www.pnas.org	Academic/science journal and/or organisation	User_206	Individual	Creative Industries
15079	2020-07-03	185	77	https://bbc.in/38uPQ3h	As it happened: PM's warning as England lockdown eases	Covid-19 (not face mask specific)	Mitigation strategies	https://bbc.in	Broadcasting and radio: UK	User_2	Organisation	Broadcasting/Journalism
39372	2020-07-20	202	77	https://bit.ly/2O3PBCQ	Should a person with dementia wear a face mask for coronavirus?	Exemptions and disability concerns	Exemptions and disability concerns	https://bit.ly	URL shortening	User_113	Organisation	Charity/Volunteer Organisation
56007	2020-06-06	158	77	https://bbc.in/2Y5DWrY	As it happened: Virus warnings as people take to the streets	Guidance and policy	Guidance update	https://bbc.in	Broadcasting and radio: UK	User_2	Organisation	Broadcasting/Journalism
56146	2020-05-03	124	77	https://www.independent.co.uk/travel/news-and-advice/coronavirus-face-mask-air-travel-passengers-airlines-a9496451.html?utm_term=Autofeed&utm_medium=Social&utm_source=Twitter#Echobox=1588534780	FACE MASKS TO BECOME COMPULSORY FOR AIR TRAVEL	Guidance and policy	Policy update	https://www.independent.co.uk	Journalism: UK print	User_3	Organisation	Broadcasting/Journalism
5126	2020-06-18	170	76	https://www.independent.co.uk/arts-entertainment/music/news/bruce-springsteen-trump-mask-coronavirus-us-radio-a9572256.html?utm_medium=Social&utm_source=Twitter#Echobox=1592465114	Bruce Springsteen tells Trump: ‘Put on a f***ing mask’	Cases and face mask use outside the UK	International political/public figure	https://www.independent.co.uk	Journalism: UK print	User_3	Organisation	Broadcasting/Journalism
29440	2020-07-14	196	76	https://www.independent.co.uk/news/health/face-masks-coronavirus-death-rate-covid-matt-hancock-today-a9618306.html?utm_medium=Social&utm_source=Twitter#Echobox=1594733557	Face masks necessary to protect shop workers from higher coronavirus death risk, Hancock tells MPs	UK Political and public figures	Public/political figure encouraging use, stricter guidelines or wearing	https://www.independent.co.uk	Journalism: UK print	User_3	Organisation	Broadcasting/Journalism
56166	2020-06-06	158	76	https://www.bbc.co.uk/news/health-52945210	Coronavirus: WHO advises to wear masks in public areas	Guidance and policy	Guidance update	https://www.bbc.co.uk	Broadcasting and radio: UK	User_86	Individual	Broadcasting/Journalism
56168	2020-04-01	92	76	https://link.medium.com/l7ACYQcLj5	You Still Probably Don’t Need A Mask For COVID-19	Scientific evidence and expertise	Expert opinion	https://link.medium.com	Journalism: online only	User_179	Individual	Academia/Research/University
11930	2020-06-29	181	75	https://www.independent.co.uk/news/health/coronavirus-news-face-masks-increase-risk-infection-doctor-jenny-harries-a9396811.html	Coronavirus: Face masks could increase risk of infection, medical chief warns	Scientific evidence and expertise	Expert opinion	https://www.independent.co.uk	Journalism: UK print	User_14	Individual	other
38021	2020-07-19	201	75	https://www.theguardian.com/world/2020/jul/19/what-kind-of-face-mask-best-protection-against-coronavirus-covid-19?CMP=twt_gu&utm_source=Twitter&utm_medium#Echobox=1595145018	What kind of face mask best protects against coronavirus?	Guidance and policy	Outline of guidance/policy	https://www.theguardian.com	Journalism: UK print	User_4	Organisation	Broadcasting/Journalism
40535	2020-07-21	203	75	https://www.thecitizen.co.tz/news/President-Magufuli-declares-Tanzania-free-from-Covid-19/1840340-5596290-4pe3r4z/index.html	President Magufuli declares Tanzania free from Covid-19	Cases and face mask use outside the UK	Outbreaks and reported cases in other countries	https://www.thecitizen.co.tz	Journalism: International print	User_112	Individual	Broadcasting/Journalism
43416	2020-07-23	205	75	http://cofe.io/Coronavirus	Coronavirus (COVID-19) guidance for churches	Guidance and policy	Outline of guidance/policy	http://cofe.io	Charity, voluntary organisaiton and/or fundraising	User_211	Organisation	Other
52505	2020-07-29	211	75	https://www.nytimes.com/2020/07/27/business/fashion-masks-coronavirus.html?smid=tw-share	We’ll Be Wearing Masks for a While. Why Not Make Them Nice?	Art	Art	https://www.nytimes.com	Journalism: International print	User_212	Individual	Broadcasting/Journalism
53339	2020-07-30	212	75	https://www.news.com.au/national/victoria/news/coronavirus-victoria-to-announce-over-700-cases/news-story/bd880f183baab8f7292497800cf48a43	Coronavirus: New restrictions announced for Victoria after record case spike	Cases and face mask use outside the UK	Outbreaks and reported cases in other countries	https://www.news.com.au	Journalism: online only	User_64	Individual	n/a
56260	2020-06-05	157	75	https://coronavirus.data.gov.uk/	Daily update	Covid-19 (not face mask specific)	UK outbreaks and reported cases	https://coronavirus.data.gov.uk	Government and public bodies (inc. health agencies)	User_54	Individual	Activist/Campaign group
5888	2020-06-19	171	74	https://www.bbc.co.uk/news/uk-53106673	Coronavirus: UK's Covid-19 alert level reduced from four to three	Covid-19 (not face mask specific)	Mitigation strategies	https://www.bbc.co.uk	Broadcasting and radio: UK	User_214	Individual	n/a
12513	2020-06-30	182	74	https://www.bbc.co.uk/news/uk-52930245	Coronavirus: Widen rules on where face coverings must be used, say UK doctors	Guidance and policy	Endorsing use and/or stricter guidelines/policy	https://www.bbc.co.uk	Broadcasting and radio: UK	User_36	Individual	Government / Government Agency / Local authority
22584	2020-07-11	193	74	https://heavy.com/news/2020/07/richard-rose-covid-19-coronavirus/	Richard Rose: Ohio Man Dies of COVID-19 After Saying Masks Were Hype	Cases and face mask use outside the UK	Outbreaks and reported cases in other countries	https://heavy.com	Journalism: online only	User_215	Individual	Broadcasting/Journalism
54976	2020-07-31	213	74	http://orlo.uk/Tdi0Z	Preston City Council urge community effort to prevent local lockdown	Covid-19 (not face mask specific)	UK outbreaks and reported cases	http://orlo.uk	Invalid	User_216	Organisation	Government / Government Agency / Local authority
56475	2020-04-05	96	74	https://www.theguardian.com/commentisfree/2020/apr/04/why-wear-a-mask-may-be-our-best-weapon-to-stop-coronavirus	To help stop coronavirus, everyone should be wearing face masks. The science is clear	Scientific evidence and expertise	Scientific studies	https://www.theguardian.com	Journalism: UK print	User_77	Organisation	Activist/Campaign group
5112	2020-06-18	170	73	https://gov.uk/government/news/face-coverings-to-become-mandatory-on-public-transport	Face coverings to become mandatory on public transport	Guidance and policy	Policy update	https://gov.uk	Government and public bodies (inc. health agencies)	User_49	Organisation	Government / Government Agency / Local authority
12438	2020-06-30	182	73	https://www.gov.uk/government/publications/how-to-wear-and-make-a-cloth-face-covering/how-to-wear-and-make-a-cloth-face-covering	How to make a cloth face covering	Guidance and policy	How to make	https://www.gov.uk	Government and public bodies (inc. health agencies)	User_49	Organisation	Government / Government Agency / Local authority
37496	2020-07-18	200	73	https://bbc.in/2CSpqfZ	Coronavirus face masks: Why men are less likely to wear masks	Scientific evidence and expertise	scientific studies	https://bbc.in	Broadcasting and radio: UK	User_5	Organisation	Broadcasting/Journalism
56119	2020-04-25	116	73	https://inews.co.uk/news/coronavirus-latest-britain-international-outlier-face-masks-public-advice-2545599	Coronavirus latest: Britain is ‘international outlier’ on wearing face masks in public as only large country in West which doesn’t recommend them	Cases and face mask use outside the UK	Face mask use and guidelines/policies in other countries	https://inews.co.uk	Journalism: UK print	User_25	Individual	Government / Government Agency / Local authority
56293	2020-04-14	105	73	http://www.universalbagandpackaging.co.uk	Home	Retail	Selling face masks	http://www.universalbagandpackaging.co.uk	Retail	User_220	Organisation	Charity/Volunteer Organisation
56182	2020-04-28	119	72	https://www.theguardian.com/world/2020/apr/28/face-masks-coveted-commodity-coronavirus-pandemic?utm_term=Autofeed&CMP=twt_gu&utm_medium&utm_source=Twitter#Echobox=1588056367	How the face mask became the world's most coveted commodity	PPE supplies	PPE supplies (International)	https://www.theguardian.com	Journalism: UK print	User_4	Organisation	Broadcasting/Journalism
56488	2020-04-06	97	72	https://www.theguardian.com/world/2020/apr/06/europe-looks-past-lockdowns-as-us-and-japan-brace-for-coronavirus-trauma	Europe looks past lockdowns as US and Japan brace for coronavirus trauma	Cases and face mask use outside the UK	Outbreaks and reported cases in other countries	https://www.theguardian.com	Journalism: UK print	User_132	Individual	n/a
56687	2020-04-01	92	72	https://mol.im/a/8175827	Border Force officials fail to wear coronavirus facemasks or follow social distancing rules as they process latest group of migrants caught trying to cross Channel	Mask Use	Mask(s) not being worn or misused	https://mol.im	Journalism: UK print	User_223	Individual	Other
56725	2020-04-05	96	72	https://news.sky.com/story/coronavirus-no-masks-buses-not-cleaned-and-colleagues-dying-bus-drivers-explain-theyre-all-scared-11968953	Coronavirus: No masks, buses 'not cleaned' and colleagues dying – bus drivers explain they're 'all scared'	PPE supplies	PPE supplies (UK)	https://news.sky.com	Broadcasting and radio: UK	User_224	Individual	n/a
7402	2020-06-22	174	71	https://gov.uk/government/news/face-coverings-to-become-mandatory-on-public-transport	Face coverings to become mandatory on public transport	Guidance and policy	Policy update	https://gov.uk	Government and public bodies (inc. health agencies)	User_49	Organisation	Government / Government Agency / Local authority
53468	2020-07-30	212	71	https://trib.al/kDb8uiu	Coronavirus: Dramatic pictures show scaled-down Hajj pilgrimage due to COVID-19	Cases and face mask use outside the UK	Face mask use and guidelines/policies in other countries	https://trib.al	URL shortening	User_1	Organisation	Broadcasting/Journalism
55476	2020-07-31	213	71	https://www.independent.co.uk/news/world/americas/us-politics/jason-rapert-coronavirus-hoax-face-mask-arkansas-asa-hutchinson-a9640156.html?utm_medium=Social&utm_source=Twitter#Echobox=1596215222	Anti-mask US state senator who called coronavirus a hoax tests positive for Covid-19	Cases and face mask use outside the UK	International political/public figure	https://www.independent.co.uk	Journalism: UK print	User_3	Organisation	Broadcasting/Journalism
56031	2020-05-15	136	71	https://www.news.com.au/lifestyle/health/health-problems/doctor-believes-he-caught-coronavirus-through-his-eyes-on-flight/news-story/ce1585862c724b8a8a30961c3ae343c0	Doctor believes he caught coronavirus ‘through his eyes’ on flight	Covid-19 (not face mask specific)	Outbreaks and reported cases in other countries	https://www.news.com.au	Journalism: online only	User_64	Individual	n/a
56367	2020-04-03	94	71	https://nyti.ms/2R7EVVF	Wearing Masks Must Be a National Policy	Guidance and policy	Endorsing use and/or stricter guidelines/policy	https://nyti.ms	Journalism: International print	User_15	Organisation	Broadcasting/Journalism
56375	2020-05-26	147	71	https://tfl.gov.uk/campaign/coronavirus-covid-	TFL: Coronavirus	Guidance and policy	Outline of guidance/policy	https://tfl.gov.uk	Travel	User_66	Organisation	Travel
13226	2020-07-01	183	70	https://bbc.in/3gg9KSl	India coronavirus: Official asked to wear mask assaults female worker	Cases and face mask use outside the UK	Face mask use and guidelines/policies in other countries	https://bbc.in	Broadcasting and radio: UK	User_2	Organisation	Broadcasting/Journalism
21428	2020-07-10	192	70	https://www.bbc.co.uk/news/uk-politics-53365062#	Coronavirus: No 10 considering mandatory face masks in shops in England	Guidance and policy	Policy update	https://www.bbc.co.uk	Broadcasting and radio: UK	User_37	Individual	Academia/Research/University
25626	2020-07-13	195	70	https://www.indy100.com/article/coronavirus-uk-news-boris-johnson-face-mask-covering-9616131?preview=true	Boris Johnson just went on live TV to stress the importance of face masks, while not wearing one	UK Political and public figures	Public/political figure discouraging use or not wearing	https://www.indy100.com	Journalism: UK print	User_3	Organisation	Broadcasting/Journalism
56138	2020-05-19	140	70	https://www.theguardian.com/australia-news/2020/may/19/public-transport-workers-must-be-protected-from-covid-19-as-passengers-return-union-warns?utm_term=Autofeed&CMP=twt_gu&utm_medium&utm_source=Twitter#Echobox=1589874822	Give us bloody masks': union calls for Covid-19 protection for public transport workers	PPE supplies	PPE supplies (UK)	https://www.theguardian.com	Journalism: UK print	User_4	Organisation	Broadcasting/Journalism
56452	2020-05-16	137	70	https://www.news-medical.net/news/20200315/Wearing-masks-may-increase-your-risk-of-coronavirus-infection-expert-says.aspx	Reusing masks may increase your risk of coronavirus infection, expert says	Scientific evidence and expertise	Expert opinion	https://www.news-medical.net	Academic/science journal and/or organisation	User_225	Individual	n/a
56484	2020-04-21	112	70	https://bylinetimes.com/2020/04/21/the-coronavirus-crisis-the-uks-perplexing-approach-to-covid-19-as-viewed-from-hong-kong/	THE CORONAVIRUS CRISIS UK's Perplexing Approach to COVID-19 As Viewed from Hong Kong	Cases and face mask use outside the UK	Face mask use and guidelines/policies in other countries	https://bylinetimes.com	Journalism: International Print	User_22	Organisation	Broadcasting/Journalism
31806	2020-07-15	197	69	https://trib.al/ZZqxnte	Coronavirus: Matt Hancock 'worried' about 'debilitating' long-term impact of COVID-19	Covid-19 (not face mask specific)	UK outbreaks and reported cases	https://trib.al	URL shortening	User_1	Organisation	Broadcasting/Journalism
54963	2020-07-31	213	69	https://www.express.co.uk/news/uk/1316900/Chris-Whitty-Boris-Johnson-UK-coronavirus-lockdown-government-latest-news	Chris Whitty issues coronavirus warning amid second wave fears 'We have reached the limit'	Covid-19 (not face mask specific)	UK outbreaks and reported cases	https://www.express.co.uk	Journalism: UK print	User_128	Individual	n/a
56300	2020-06-05	157	69	https://www.gov.uk/government/news/face-masks-and-coverings-to-be-worn-by-all-nhs-hospital-staff-and-visitors	Face masks and coverings to be worn by all NHS hospital staff and visitors	Guidance and policy	Policy update	https://www.gov.uk	Government and public bodies (inc. health agencies)	User_49	Organisation	Government / Government Agency / Local authority
56307	2020-05-19	140	69	https://www.bbc.co.uk/news/52707461	Coronavirus: Ryanair boss's face mask claim fact-checked	Fact checking	Fact checking	https://www.bbc.co.uk	Broadcasting and radio: UK	User_116	Organisation	Broadcasting/Journalism
56310	2020-04-07	98	69	https://www.theguardian.com/world/2020/apr/07/can-a-face-mask-protect-me-from-coronavirus-covid-19-myths-busted?utm_term=Autofeed&CMP=twt_gu&utm_medium&utm_source=Twitter#Echobox=1586251057	Can a face mask protect me from coronavirus? Covid-19 myths busted	Fact checking	Fact checking	https://www.theguardian.com	Journalism: UK print	User_4	Organisation	Broadcasting/Journalism
56335	2020-06-06	158	69	https://www.gov.uk/government/news/face-masks-and-coverings-to-be-worn-by-all-nhs-hospital-staff-and-visitors	Face masks and coverings to be worn by all NHS hospital staff and visitors	Guidance and policy	Policy update	https://www.gov.uk	Government and public bodies (inc. health agencies)	User_49	Organisation	Government / Government Agency / Local authority
13100	2020-07-01	183	68	https://news.sky.com/story/coronavirus-faulty-masks-sent-to-care-homes-and-gps-recalled-12018520	Coronavirus: Faulty masks sent to care homes and GPs recalled	PPE supplies	PPE supplies (UK)	https://news.sky.com	Broadcasting and radio: UK	User_227	Individual	Broadcasting/Journalism
44348	2020-07-23	205	68	https://youtu.be/iJoAqqd0Chw	Invalid Link	Invalid Link	Invalid Link	https://youtu.be	Social media	User_185	Individual	Other
46951	2020-07-24	206	68	https://www.thesun.co.uk/news/politics/12216052/public-wear-gloves-coronavirus/	ON THE OTHER HAND GLOVES could be made compulsory next for public with ministers ‘looking at’ the move	Covid-19 (not face mask specific)	Mitigation strategies	https://www.thesun.co.uk	Journalism: UK print	User_88	Individual	n/a
56143	2020-02-06	37	68	https://bbc.in/2Oy82jL	Coronavirus: Does China have enough face masks to meet its needs?	PPE supplies	PPE supplies (International)	https://bbc.in	Broadcasting and radio: UK	User_2	Organisation	Broadcasting/Journalism
56211	2020-04-26	117	68	https://news.sky.com/videos	Invalid Link	Invalid Link	Invalid Link	https://news.sky.com	Broadcasting and radio: UK	User_1	Organisation	Broadcasting/Journalism
56270	2020-04-26	117	68	https://www.theguardian.com/world/2020/apr/26/coronavirus-face-masks-why-covering-up-is-becoming-the-new-normal?utm_term=Autofeed&CMP=twt_gu&utm_medium&utm_source=Twitter#Echobox=1587885037	Coronavirus face masks: why covering up is becoming the new normal	Cases and face mask use outside the UK	Face mask use and guidelines/policies in other countries	https://www.theguardian.com	Journalism: UK print	User_4	Organisation	Broadcasting/Journalism
56348	2020-06-06	158	68	http://news.sky.com/story/coronavirus-who-changes-tact-and-recommends-face-masks-where-social-distancing-not-possible-12001453	Coronavirus: WHO changes tack and recommends face masks where social distancing not possible	Guidance and policy	Guidance update	http://news.sky.com	Broadcasting and radio: UK	User_1	Organisation	Broadcasting/Journalism
56408	2020-05-13	134	68	https://www.sciencetimes.com/articles/25410/20200421/austria-90-drop-coronavirus-cases-requiring-people-wear-face-masks.htm	Austria Has 90% Drop in Coronavirus Cases After Requiring People to Wear Face Masks	Cases and face mask use outside the UK	Face mask use and guidelines/policies in other countries	https://www.sciencetimes.com	Academic/science journal and/or organisation	User_192	Individual	Academia/Research/University
12823	2020-06-30	182	67	https://www.theguardian.com/world/2020/jun/30/masks-slow-spread-coronavirus-experts-cultural-shift?utm_term=Autofeed&CMP=twt_gu&utm_medium&utm_source=Twitter#Echobox=1593550082	If more Americans wore masks the pandemic would slow, experts say	Scientific evidence and expertise	Expert opinion	https://www.theguardian.com	Journalism: UK print	User_4	Organisation	Broadcasting/Journalism
16362	2020-07-04	186	67	https://www.sciencetimes.com/articles/25410/20200421/austria-90-drop-coronavirus-cases-requiring-people-wear-face-masks.htm?fbclid=IwAR3eLdXZUwfh6daRbjory2_CPe1gmIgUThoLHxV1qHzawI2K6whvO-7m84c	Austria Has 90% Drop in Coronavirus Cases After Requiring People to Wear Face Masks	Cases and face mask use outside the UK	Outbreaks and reported cases in other countries	https://www.sciencetimes.com	Academic/science journal and/or organisation	User_172	Individual	n/a
39779	2020-07-20	202	67	https://news.westernu.ca/2020/07/western-branded-made-in-ontario-facemasks-supplied-to-campus-community/	Western-branded, made-in-Ontario facemasks supplied to campus community	PPE supplies	PPE supplies (International)	https://news.westernu.ca	Academic/science journal and/or organisation	User_176	Organisation	Academia/Research/University
54778	2020-07-31	213	67	https://trib.al/kDb8uiu	Coronavirus: Dramatic pictures show scaled-down Hajj pilgrimage due to COVID-19	Cases and face mask use outside the UK	Face mask use and guidelines/policies in other countries	https://trib.al	URL shortening	User_1	Organisation	Broadcasting/Journalism
56553	2020-03-31	91	67	https://www.thedailybeast.com/coronavirus-emails-federal-health-official-warned-of-mask-and-glove-shortages-a-month-ago?ref=wrap&via=twitter_page	Coronavirus Emails: Federal Official Warned of Mask & Glove Shortages a Month Ago	PPE supplies	PPE supplies (International)	https://www.thedailybeast.com	Journalism: online only	User_58	Individual	Creative Industries
13076	2020-07-01	183	66	https://www.independent.co.uk/life-style/jennifer-aniston-face-mask-selfie-instagram-coronavirus-debate-political-a9594876.html?utm_medium=Social&utm_source=Twitter#Echobox=1593587973	JENNIFER ANISTON URGES FANS TO ‘WEAR A DAMN MASK’ AMID CORONAVIRUS OUTBREAK: ‘IT SHOULDN’T BE A DEBATE’	Cases and face mask use outside the UK	International political/public figure	https://www.independent.co.uk	Journalism: UK print	User_3	Organisation	Broadcasting/Journalism
14026	2020-07-02	184	66	https://bbc.in/2ZwxCdA	As it happened: Minister sets out mandatory school plan for England	Covid-19 (not face mask specific)	Mitigation strategies	https://bbc.in	Broadcasting and radio: UK	User_2	Organisation	Broadcasting/Journalism
18555	2020-07-07	189	66	https://bit.ly/2O3PBCQ	Should a person with dementia wear a face mask for coronavirus?	Exemptions and disability concerns	Exemptions and disability concerns	https://bit.ly	URL shortening	User_113	Organisation	Charity/Volunteer Organisation
31763	2020-07-15	197	66	https://bylinetimes.com/2020/07/13/the-governments-ten-biggest-coronavirus-lies-unmasked/	THE GOVERNMENT'STen Biggest Coronavirus LiesUnmasked	Fact checking	Fact checking	https://bylinetimes.com	Journalism: International Print	User_22	Organisation	Broadcasting/Journalism
56394	2020-04-22	113	66	https://www.theguardian.com/uk-news/2020/apr/21/government-misses-out-on-14m-facemasks-for-nhs-in-four-weeks?CMP=Share_AndroidApp_Tweet	Government misses out on 16m face masks for NHS in four weeks	PPE supplies	PPE supplies (UK)	https://www.theguardian.com	Journalism: UK print	User_230	Individual	n/a
20998	2020-07-10	192	65	https://www.london.gov.uk/sites/default/files/the_prime_minister_10_07_20_1.pdf	GLA letter template	UK Political and public figures	Public/political figure encouraging use, stricter guidelines or wearing	https://www.london.gov.uk	Government and public bodies (inc. health agencies)	User_36	Individual	Government / Government Agency / Local authority
41990	2020-07-22	204	65	https://publications.parliament.uk/pa/bills/cbill/58-01/0122/20122.pdf	Coronavirus Bill	Covid-19 (not face mask specific)	Mitigation strategies	https://publications.parliament.uk	Government and public bodies (inc. health agencies)	User_204	Individual	n/a
44588	2020-07-24	206	65	https://www.gov.uk/government/publications/face-coverings-when-to-wear-one-and-how-to-make-your-own/face-coverings-when-to-wear-one-and-how-to-make-your-own	Face coverings: when to wear one, exemptions, and how to make your own	Guidance and policy	Outline of guidance/policy	https://www.gov.uk	Government and public bodies (inc. health agencies)	User_232	Organisation	Government / Government Agency / Local authority
54851	2020-07-31	213	65	https://www.independent.co.uk/news/uk/politics/face-masks-coronavirus-new-rules-boris-johnson-speech-lockdown-update-a9647831.html	Face masks to be mandatory in cinemas, museums, and places of worship from next weekend	Guidance and policy	Policy update	https://www.independent.co.uk	Journalism: UK print	User_3	Organisation	Broadcasting/Journalism
56195	2020-06-06	158	65	https://nyti.ms/30ef7g0	Is the Secret to Japan’s Virus Success Right in Front of Its Face?	Cases and face mask use outside the UK	Face mask use and guidelines/policies in other countries	https://nyti.ms	Journalism: International print	User_46	Organisation	Broadcasting/Journalism
56232	2020-06-06	158	65	https://bbc.in/3dGwmKP	Coronavirus: Daily update as WHO recommends masks in public	Guidance and policy	Guidance update	https://bbc.in	Broadcasting and radio: UK	User_5	Organisation	Broadcasting/Journalism
56246	2020-04-17	108	65	https://www.independent.co.uk/news/uk/home-news/coronavirus-london-face-masks-public-transport-sadiq-khan-a9469836.html	Coronavirus: Face masks should be compulsory on public transport, says Sadiq Khan	UK Political and public figures	Public/political figure encouraging use, stricter guidelines or wearing	https://www.independent.co.uk	Journalism: UK print	User_174	Individual	n/a
56373	2020-04-11	102	65	https://www.theguardian.com/world/2020/apr/11/can-a-face-mask-protect-me-from-coronavirus-covid-19-myths-busted?utm_term=Autofeed&CMP=twt_gu&utm_medium&utm_source=Twitter#Echobox=1586605436	Can a face mask protect me from coronavirus? Covid-19 myths busted	Fact checking	Fact checking	https://www.theguardian.com	Journalism: UK print	User_4	Organisation	Broadcasting/Journalism
56711	2020-04-07	98	65	http://amn.st/60191Ixk1	Doctors lacking PPE 'bullied' into treating Covid-19 patients	PPE supplies	PPE supplies (UK)	http://amn.st	Invalid	User_233	Organisation	Charity/Volunteer Organisation
57055	2020-03-27	87	65	https://www.itv.com/news/wales/2020-03-27/royal-mint-makes-medical-visors-to-protect-nhs-staff-from-coronavirus/	Royal Mint makes medical visors to help protect NHS staff from coronavirus	PPE supplies	PPE supplies (UK)	https://www.itv.com	Broadcasting and radio: UK	User_234	Individual	n/a
1174	2020-06-12	164	64	https://architectsforsocialhousing.co.uk/2020/06/11/the-science-and-law-of-refusing-to-wear-masks-texts-and-arguments-in-support-of-civil-disobedience/amp/?__twitter_impression=true	The Science and Law of Refusing to Wear Masks: Texts and Arguments in Support of Civil Disobedience	Scientific evidence and expertise	Scientific studies	https://architectsforsocialhousing.co.uk	Petition/Campaign	User_30	Individual	n/a
6023	2020-06-19	171	64	https://bit.ly/2BpgbDf	Government launches new ‘FACTS’ Covid-19 awareness campaign	Fact checking	Fact checking	https://bit.ly	URL shortening	User_40	Organisation	Broadcasting/Journalism
33684	2020-07-15	197	64	https://www.vox.com/future-perfect/21299527/masks-coronavirus-covid-19-studies-research-evidence?utm_campaign=vox&utm_content=entry&utm_medium=social&utm_source=twitter	The growing scientific evidence for masks to fight Covid-19, explained	Scientific evidence and expertise	Scientific studies	https://www.vox.com	Journalism: online only	User_35	Individual	Academia/Research/University
48647	2020-07-25	207	64	https://www.ncbi.nlm.nih.gov/pmc/articles/PMC4420971/	A cluster randomised trial of cloth masks compared with medical masks in healthcare workers	Scientific evidence and expertise	Scientific studies	https://www.ncbi.nlm.nih.gov	Academic/science journal and/or organisation	User_14	Individual	other
49075	2020-07-26	208	64	https://bylinetimes.com/2020/07/13/the-governments-ten-biggest-coronavirus-lies-unmasked/	THE GOVERNMENT'STen Biggest Coronavirus LiesUnmasked	Fact checking	Fact checking	https://bylinetimes.com	Journalism: International Print	User_22	Organisation	Broadcasting/Journalism
56165	2020-04-28	119	64	https://www.theguardian.com/world/2020/apr/28/face-masks-coveted-commodity-coronavirus-pandemic	How the face mask became the world's most coveted commodity	PPE supplies	PPE supplies (International)	https://www.theguardian.com	Journalism: UK print	User_236	Individual	Broadcasting/Journalism
56670	2020-05-21	142	64	https://www.itv.com/news/2020-05-21/coronavirus-face-masks-can-reduce-spread-of-person-s-breathe-by-90-new-research-finds/	Coronavirus: Face masks could reduce spread of person's breath by 90%, new research finds	Scientific evidence and expertise	Scientific studies	https://www.itv.com	Broadcasting and radio: UK	User_31	Organisation	Broadcasting/Journalism
560	2020-06-11	163	63	https://www.iza.org/publications/dp/13319/face-masks-considerably-reduce-covid-19-cases-in-germany-a-synthetic-control-method-approach	IZA DP No. 13319: Face Masks Considerably Reduce COVID-19 Cases in Germany: A Synthetic Control Method Approach	Scientific evidence and expertise	Scientific studies	https://www.iza.org	Academic/science journal and/or organisation	User_69	Individual	Creative Industries
5188	2020-06-18	170	63	http://dlvr.it/RYsvLk	Sadiq Khan urges PM to make face masks compulsory in shops as well as public transport	UK Political and public figures	Public/political figure encouraging use, stricter guidelines or wearing	http://dlvr.it	Marketing/Branding/Analytics platform	User_238	Organisation	Broadcasting/Journalism
10348	2020-06-27	179	63	http://gov.uk/guidance/coronavirus-covid-19-safer-travel-guidance-for-passengers	Coronavirus (COVID-19): safer travel guidance for passengers	Guidance and policy	Outline of guidance/policy	http://gov.uk	Government and public bodies (inc. health agencies)	User_17	Organisation	Medical/Healthcare (inc. NHS)
56134	2020-05-13	134	63	https://www.independent.co.uk/travel/news-and-advice/coronavirus-tui-holiday-travel-passengers-a9511396.html	TUI SAYS TRAVEL SHOULD RESTART ACROSS EUROPE AND VOWS TO ‘REINVENT THE HOLIDAY	Covid-19 (not face mask specific)	Mitigation strategies	https://www.independent.co.uk	Journalism: UK print	User_239	Individual	Travel
56331	2020-05-19	140	63	https://www.theguardian.com/environment/2020/may/19/yellowstone-coronavirus-reopening-grand-teton-covid-19?utm_term=Autofeed&CMP=twt_gu&utm_medium&utm_source=Twitter#Echobox=1589914157	Not a mask in sight': thousands flock to Yellowstone as park reopens	Cases and face mask use outside the UK	Face mask use and guidelines/policies in other countries	https://www.theguardian.com	Journalism: UK print	User_4	Organisation	Broadcasting/Journalism
56549	2020-05-16	137	63	https://observatoryihr.org/news/covid-19-unmasks-the-underlying-inequalities-in-society-that-could-mean-life-or-death/	COVID-19 unmasks the underlying inequalities in society that could mean life or death	Covid-19 (not face mask specific)	Other	https://observatoryihr.org	Petition/Campaign	User_240	Organisation	Activist/Campaign group
56550	2020-06-06	158	63	http://news.sky.com/story/coronavirus-who-changes-tact-and-recommends-face-masks-where-social-distancing-not-possible-12001453	Coronavirus: WHO changes tack and recommends face masks where social distancing not possible	Guidance and policy	Guidance update	http://news.sky.com	Broadcasting and radio: UK	User_197	Individual	n/a
8315	2020-06-23	175	62	http://fullfact.org/online/police-chemical-facemasks-coronavirus	Police have not warned the public about face masks doused in chemicals	PPE supplies	PPE supplies (UK)	http://fullfact.org	Fact Checking	User_117	Organisation	Charity/Volunteer Organisation
8998	2020-06-25	177	62	https://www.welfare.scot/cards	Welfare Scotland Face-Covering Exemptions	Exemptions and disability concerns	Exemptions and disability concerns	https://www.welfare.scot	Charity, voluntary organisaiton and/or fundraising	User_221	Individual	Charity/Volunteer Organisation
9945	2020-06-26	178	62	https://www.sciencemuseumgroup.org.uk/blog/your-maskselfie/	Share your #MaskSelfie with us and help document the coronavirus pandemic for future generations	Mask Use	Mask(s) in use	https://www.sciencemuseumgroup.org.uk	Academic/science journal and/or organisation	User_242	Individual	Creative Industries
21977	2020-07-11	193	62	https://bbc.in/2AOvq8Z	Coronavirus: Calls for government to clarify face coverings in England	Guidance and policy	Call for clarification	https://bbc.in	Broadcasting and radio: UK	User_243	Organisation	Broadcasting/Journalism
21981	2020-07-11	193	62	https://bbc.in/2W8kxpW	Coronavirus: Calls for government to clarify face coverings in England	Guidance and policy	Call for clarification	https://bbc.in	Broadcasting and radio: UK	User_5	Organisation	Broadcasting/Journalism
36449	2020-07-18	200	62	http://news.sky.com/story/coronavirus-donald-trump-says-he-will-not-order-all-americans-to-wear-masks-12031008	Coronavirus: Donald Trump says he will not order all Americans to wear masks	Cases and face mask use outside the UK	International political/public figure	http://news.sky.com	Broadcasting and radio: UK	User_1	Organisation	Broadcasting/Journalism
38780	2020-07-19	201	62	https://www.smh.com.au/national/nsw/potential-for-escalation-in-nsw-amid-social-distancing-complacency-20200719-p55dfq.html	Potential for escalation in NSW amid social distancing complacency	Cases and face mask use outside the UK	Outbreaks and reported cases in other countries	https://www.smh.com.au	Journalism: International print	User_35	Individual	Academia/Research/University
40268	2020-07-20	202	62	https://bbc.in/32QcpyP	Coronavirus: Why are Americans so angry about masks?	Cases and face mask use outside the UK	Political tensions in/between other countries	https://bbc.in	Broadcasting and radio: UK	User_5	Organisation	Broadcasting/Journalism
56145	2020-05-17	138	62	https://gimletmedia.com/shows/science-vs/xjheev2/coronavirus-the-mask-wars	Coronavirus: The Mask Wars	Scientific evidence and expertise	Expert opinion	https://gimletmedia.com	Broadcasting and radio: International	User_87	Individual	Broadcasting/Journalism
56204	2020-03-13	73	62	https://www.telegraph.co.uk/news/2020/03/12/global-response-coronavirus-shows-nation-state-back/?WT.mc_id=tmg_share_tw	The global response to coronavirus shows that the nation state is back	Cases and face mask use outside the UK	Outbreaks and reported cases in other countries	https://www.telegraph.co.uk	Journalism: UK print	User_244	Individual	Broadcasting/Journalism
56473	2020-05-14	135	62	https://theconversation.com/masks-help-stop-the-spread-of-coronavirus-the-science-is-simple-and-im-one-of-100-experts-urging-governors-to-require-public-mask-wearing-138507	Masks help stop the spread of coronavirus – the science is simple and I’m one of 100 experts urging governors to require public mask-wearing	Scientific evidence and expertise	Expert opinion	https://theconversation.com	Academic/science journal and/or organisation	User_9	Individual	Academia/Research/University
56514	2020-04-20	111	62	https://www.theguardian.com/world/2020/apr/19/anger-in-sweden-as-elderly-pay-price-for-coronavirus-strategy?CMP=share_btn_fb	Anger in Sweden as elderly pay price for coronavirus strategy	Cases and face mask use outside the UK	Outbreaks and reported cases in other countries	https://www.theguardian.com	Journalism: UK print	User_245	Individual	n/a
56619	2020-05-27	148	62	http://bit.ly/2M4aaye	Covid-19: Welsh Ambulance Service’s surgical mask ask	Guidance and policy	Guidance update	http://bit.ly	URL shortening	User_246	Organisation	Emergency services
56823	2020-03-25	85	62	https://www.dailymail.co.uk/news/article-8150627/Up-100-migrants-facemasks-tested-coronavirus-trying-cross-English-Channel.html	Migrants must be quarantined for 14 days says MP as 100 wearing facemasks are tested for coronavirus after getting caught in five boats trying to cross the Channel - more than a quarter of this year's total of 388 so far	Mask Use	Mask(s) in use	https://www.dailymail.co.uk	Journalism: UK print	User_247	Individual	Activist/Campaign group
18997	2020-07-08	190	61	https://www.bbc.co.uk/news/science-environment-53287940	Coronavirus: 'The masks you throw away could end up killing a whale'	Environmental impact	Environmental impact	https://www.bbc.co.uk	Broadcasting and radio: UK	User_114	Organisation	Activist/Campaign group
25551	2020-07-13	195	61	http://bbc.in/3gUWPW8	PM says face coverings ‘should be worn’ in shops	UK Political and public figures	Public/political figure encouraging use, stricter guidelines or wearing	http://bbc.in	Broadcasting and radio: UK	User_5	Organisation	Broadcasting/Journalism
33018	2020-07-15	197	61	https://www.indy100.com/article/teenagers-coronavirus-alcohol-face-masks-elderly-people-tiktok-9620291	Teenagers are dressing up as elderly people in face masks to fool shops into selling them alcohol	Mask Use	Security and face recognition	https://www.indy100.com	Journalism: UK print	User_3	Organisation	Broadcasting/Journalism
33781	2020-07-15	197	61	https://theconversation.com/lockdown-relax-repeat-how-cities-across-the-globe-are-going-back-to-coronavirus-restrictions-142425?utm_source=twitter&utm_medium=bylinetwitterbutton	Lockdown, relax, repeat: how cities across the globe are going back to coronavirus restrictions	Cases and face mask use outside the UK	Face mask use and guidelines/policies in other countries	https://theconversation.com	Academic/science journal and/or organisation	User_35	Individual	Academia/Research/University
38816	2020-07-19	201	61	https://uk.news.yahoo.com/no-mask-demonstrators-gather-hyde-193602342.html	‘No masks!’: Demonstrators gather in Hyde Park to protest mandatory face coverings in shops	Guidance and policy	Against use and/or guidelines/policy	https://uk.news.yahoo.com	Journalism: news aggregator	User_10	Individual	Other
41280	2020-07-21	203	61	https://www.bbc.com/news/uk-england-essex-53474772	Coronavirus: Gull caught in PPE face mask in Chelmsford	Environmental impact	Environmental impact	https://www.bbc.com	Broadcasting and radio: UK	User_114	Organisation	Activist/Campaign group
56274	2020-05-01	122	61	https://www.pscp.tv/w/cXrtNTE5NTg2fDF5cEtkUVFsYW9vR1cKNjzcZpas88Rb1JtiYYcoin67Efq9XJLxymGLlFBTiw==	Watch live: Matt Hancock holds daily #coronavirus briefing as Number 10 says face coverings have 'weak but positive effect'	Scientific evidence and expertise	Scientific studies	https://www.pscp.tv	Broadcasting and radio: International	User_1	Organisation	Broadcasting/Journalism
56455	2020-06-05	157	61	https://bbc.in/2MxpH9R	Coronavirus: WHO advises to wear masks in public areas	Guidance and policy	Guidance update	https://bbc.in	Broadcasting and radio: UK	User_201	Organisation	Broadcasting/Journalism
10593	2020-06-27	179	60	https://www.mirror.co.uk/news/politics/7-times-boris-johnson-dramatically-22252559?utm_source=twitter.com&utm_medium=social&utm_campaign=sharebar	7 times Boris Johnson dramatically changed his tune in the coronavirus pandemic	UK Political and public figures	Public/political figure encouraging use, stricter guidelines or wearing	https://www.mirror.co.uk	Journalism: UK print	User_10	Individual	Other
17024	2020-07-05	187	60	https://trib.al/FHTKYln	We were shouted at for wearing masks. This is why the situation in the US is so dire	Mask Use	Abuse for wearing and/or asked to remove	https://trib.al	URL shortening	User_1	Organisation	Broadcasting/Journalism
21153	2020-07-10	192	60	https://www.independent.co.uk/news/uk/politics/boris-johnson-face-mask-coronavirus-mandatory-rule-england-shops-a9612816.html	Coronavirus: Boris Johnson considering enforcing ‘stricter’ rules on mandatory face masks in shops	UK Political and public figures	Public/political figure encouraging use, stricter guidelines or wearing	https://www.independent.co.uk	Journalism: UK print	User_3	Organisation	Broadcasting/Journalism
27575	2020-07-14	196	60	https://bbc.in/32hpz7I	Coronavirus: Face coverings in shops, UK economy shrinks and winter wave	Guidance and policy	Policy update	https://bbc.in	Broadcasting and radio: UK	User_5	Organisation	Broadcasting/Journalism
43966	2020-07-23	205	60	https://www.deafidentity.com/accessories-1/please-be-patient-im-deaf-pin-badge	PLEASE BE PATIENT I’M DEAF PIN BADGE	Exemptions and disability concerns	Exemptions and disability concerns	https://www.deafidentity.com	Retail	User_205	Individual	Broadcasting/Journalism
44819	2020-07-24	206	60	https://www.independent.co.uk/voices/women-face-masks-coronavirus-appearance-shopping-a9634506.html?utm_medium=Social&utm_source=Twitter#Echobox=1595574863	As a woman, I find wearing a face mask liberating – I'm no longer judged on my appearance	Mask Use	Prejudice associated with face coverings or general appearance	https://www.independent.co.uk	Journalism: UK print	User_3	Organisation	Broadcasting/Journalism
56224	2020-06-02	154	60	https://www.mirror.co.uk/news/uk-news/coronavirus-live-updates-uk-lockdown-22118071	Coronavirus RECAP: Tories U-turn again as pupils will have to wear masks	Guidance and policy	Policy update	https://www.mirror.co.uk	Journalism: UK print	User_38	Organisation	Broadcasting/Journalism
56504	2020-04-13	104	60	https://www.independent.co.uk/news/health/coronavirus-face-masks-who-health-advice-covid-19-expert-a9462391.html?utm_term=Autofeed&utm_medium=Social&utm_source=Twitter#Echobox=1586810330	Coronavirus: Wearing face masks in public will likely become new norm, says WHO expert	Scientific evidence and expertise	Expert opinion	https://www.independent.co.uk	Journalism: UK print	User_3	Organisation	Broadcasting/Journalism
31354	2020-07-15	197	59	https://www.theguardian.com/world/2020/jul/14/fauci-covid-19-risks-coronavirus-trump-white-house?CMP=Share_iOSApp_Other	Fauci warns young of Covid-19 risks and says crisis could match 1918 flu	Scientific evidence and expertise	Expert opinion	https://www.theguardian.com	Journalism: UK print	User_218	Individual	Creative Industries
56269	2020-05-28	149	59	https://www.bbc.co.uk/news/uk-england-london-52820970	TfL branded 'institutionally unsafe' by former board member	Covid-19 (not face mask specific)	Other	https://www.bbc.co.uk	Broadcasting and radio: UK	User_253	Individual	Government / Government Agency / Local authority
56278	2020-04-28	119	59	https://www.mirror.co.uk/news/uk-news/breaking-nhs-worker-stabbed-death-21940411	NHS worker stabbed to death by masked attackers days after dad died of Covid-19	Mask Use	Security and face recognition	https://www.mirror.co.uk	Journalism: UK print	User_100	Individual	Other
56298	2020-02-06	37	59	https://bbc.in/2Hcd29T	Coronavirus: Does China have enough face masks to meet its needs?	PPE supplies	PPE supplies (International)	https://bbc.in	Broadcasting and radio: UK	User_116	Organisation	Broadcasting/Journalism
57021	2020-03-26	86	59	https://www.thesun.co.uk/news/11221578/french-snatch-lorries-130000-coronavirus-masks?utm_source=twitter&utm_medium=social&utm_campaign=sharebarweb	MASK RAIDERS French border guards seize two lorries carrying 130,000 coronavirus face masks for hero NHS medics	PPE supplies	PPE supplies (International)	https://www.thesun.co.uk	Journalism: UK print	User_254	Individual	n/a
21725	2020-07-10	192	58	https://www.independent.co.uk/news/uk/home-news/coronavirus-uk-news-professor-chris-whitty-no-masks-advice-a9374086.html	Coronavirus: Chief medical officer tells public not to wear masks	Scientific evidence and expertise	Expert opinion	https://www.independent.co.uk	Journalism: UK print	User_257	Individual	n/a
26312	2020-07-13	195	58	http://news.sky.com/story/coronavirus-face-coverings-to-become-mandatory-in-english-shops-12027960	Coronavirus: Fines for failing to wear a face covering in shops in England	Guidance and policy	Policy update	http://news.sky.com	Broadcasting and radio: UK	User_258	Individual	Creative Industries
39600	2020-07-20	202	58	https://www.theguardian.com/world/2020/jul/19/coronavirus-senior-doctors-warn-second-wave-could-cripple-nhs	Senior doctors warn second coronavirus wave could 'devastate' NHS	Covid-19 (not face mask specific)	UK outbreaks and reported cases	https://www.theguardian.com	Journalism: UK print	User_36	Individual	Government / Government Agency / Local authority
56216	2020-04-28	119	58	https://www.gov.scot/publications/coronavirus-covid-19-public-use-of-face-coverings/	Coronavirus (COVID-19): public use of face coverings	Guidance and policy	Outline of guidance/policy	https://www.gov.scot	Government and public bodies (inc. health agencies)	User_222	Individual	n/a
56376	2020-03-09	69	58	https://www.theguardian.com/world/2020/mar/09/can-a-face-mask-stop-coronavirus-covid-19-facts-checked?utm_term=Autofeed&CMP=twt_gu&utm_medium&utm_source=Twitter#Echobox=1583767914	Can a face mask protect me from coronavirus? Covid-19 myths busted	Fact checking	Fact checking	https://www.theguardian.com	Journalism: UK print	User_4	Organisation	Broadcasting/Journalism
56552	2020-03-25	85	58	https://www.theguardian.com/world/2020/mar/25/london-woman-36-dies-of-suspected-covid-19-after-being-told-she-is-not-priority	London woman dies of suspected Covid-19 after being told she was 'not priority'	Covid-19 (not face mask specific)	UK outbreaks and reported cases	https://www.theguardian.com	Journalism: UK print	User_100	Individual	Other
7906	2020-06-23	175	57	https://www.theguardian.com/us-news/2020/jun/22/california-coronavirus-cases-hospitalizations-masks?utm_term=Autofeed&CMP=twt_gu&utm_medium&utm_source=Twitter#Echobox=1592875505	California urges people to wear masks amid record Covid-19 hospitalizations	Cases and face mask use outside the UK	Face mask use and guidelines/policies in other countries	https://www.theguardian.com	Journalism: UK print	User_4	Organisation	Broadcasting/Journalism
23514	2020-07-12	194	57	https://www.independent.co.uk/news/uk/politics/coronavirus-uk-face-masks-coverings-michael-gove-a9614376.html	I trust people’s good sense': Face coverings will not be made compulsory in shops, Michael Gove says	UK Political and public figures	Public/political figure against enforcement	https://www.independent.co.uk	Journalism: UK print	User_3	Organisation	Broadcasting/Journalism
26472	2020-07-13	195	57	https://www.bbc.co.uk/news/uk-politics-53397617	Coronavirus: Face masks and coverings to be compulsory in England's shops	Guidance and policy	Policy update	https://www.bbc.co.uk	Broadcasting and radio: UK	User_260	Individual	Academia/Research/University
36124	2020-07-17	199	57	https://www.mirror.co.uk/news/us-news/dad-fights-life-after-son-22369688	Dad fights for life after son met friends and infected his whole family with coronavirus. John Place has been intensive care for nearly three weeks after his son ignored his parents' advice and met friends and took off his face mask. John was on a ventilator for two weeks	Mask Use	Mask(s) not being worn or misused	https://www.mirror.co.uk	Journalism: UK print	User_191	Individual	n/a
50274	2020-07-27	209	57	https://www.dbreviews.co.uk/2020/07/face-masks-uk.html	Face masks and face coverings | And where to buy them in the UK	Retail	Face masks for sale	https://www.dbreviews.co.uk	Journalism: online only	User_217	Individual	Other
52806	2020-07-29	211	57	https://www.independent.co.uk/news/world/americas/us-politics/louie-gohmert-coronavirus-republican-test-positive-face-mask-texas-a9644166.html	Louie Gohmert: Anti-mask Republican tests positive for coronavirus after attending Barr testimony	Cases and face mask use outside the UK	International political/public figure	https://www.independent.co.uk	Journalism: UK print	User_3	Organisation	Broadcasting/Journalism
56155	2020-04-20	111	57	https://trib.al/js8NPvl	Invalid Link	Invalid Link	Invalid Link	https://trib.al	URL shortening	User_1	Organisation	Broadcasting/Journalism
56289	2020-06-05	157	57	https://www.standard.co.uk/news/london/no-covid-deaths-for-48-hours-at-11-hospitals-a4456316.html	No Covid-19 deaths for 48 hours at 11 hospitals in London	Covid-19 (not face mask specific)	UK outbreaks and reported cases	https://www.standard.co.uk	Journalism: UK print	User_89	Individual	n/a
56407	2020-05-04	125	57	https://www.theguardian.com/world/2020/may/04/scientists-disagree-over-face-masks-effect-on-covid-19?utm_term=Autofeed&CMP=twt_gu&utm_medium&utm_source=Twitter#Echobox=1588623846	Report on face masks' effectiveness for Covid-19 divides scientists	Scientific evidence and expertise	Expert opinion	https://www.theguardian.com	Journalism: UK print	User_4	Organisation	Broadcasting/Journalism
56424	2020-05-08	129	57	https://www.theguardian.com/world/2020/may/08/what-kind-of-face-mask-will-best-protect-you-against-coronavirus-covid-19?utm_term=Autofeed&CMP=twt_gu&utm_medium&utm_source=Twitter#Echobox=1588954055	What kind of face mask best protects against coronavirus?	Guidance and policy	How to use	https://www.theguardian.com	Journalism: UK print	User_4	Organisation	Broadcasting/Journalism
56538	2020-04-30	121	57	https://www.pressahmadiyya.com/corona/2020/04/how-facemasks-have-left-prejudice-exposed/	How Facemasks Have Left Prejudice Exposed	Mask Use	Prejudice associated with face coverings or general appearance	https://www.pressahmadiyya.com	Journalism: online only	User_261	Organisation	Broadcasting/Journalism
56663	2020-04-10	101	57	http://fullfact.org/health/coronavirus-public-wearing-masks	Do face masks protect against the new coronavirus?	Fact checking	Fact checking	http://fullfact.org	Fact Checking	User_117	Organisation	Charity/Volunteer Organisation
11464	2020-06-29	181	56	https://www.news.com.au/world/coronavirus/australia/coronavirus-australia-live-updates/live-coverage/59c74b561c4d5ae93f0b9c275d667542#51128	Coronavirus Australia live updates: Virus sign put up at Chinese Embassy	Cases and face mask use outside the UK	Other	https://www.news.com.au	Journalism: online only	User_64	Individual	n/a
13759	2020-07-01	183	56	https://www.independent.co.uk/life-style/health-and-families/coronavirus-face-mask-covid-19-pandemic-a9595221.html?utm_term=Autofeed&utm_medium=Social&utm_source=Twitter#Echobox=1593634823	SCIENTIST REVEALS HOW MASKS STOP CORONAVIRUS FROM SPREADING IN VIRAL PHOTOS	Scientific evidence and expertise	Expert opinion	https://www.independent.co.uk	Journalism: UK print	User_3	Organisation	Broadcasting/Journalism
30454	2020-07-14	196	56	https://www.independent.co.uk/voices/face-masks-coronavirus-oliver-dowden-matt-hancock-a9618891.html?utm_medium=Social&utm_source=Twitter#Echobox=1594749723	The face mask has slipped. The government is simply full of idiots and there’s nothing more to be said	Covid-19 (not face mask specific)	Other	https://www.independent.co.uk	Journalism: UK print	User_3	Organisation	Broadcasting/Journalism
34937	2020-07-16	198	56	https://nyti.ms/32o6m41	No One Knows What Thailand Is Doing Right, but So Far, It’s Working	Cases and face mask use outside the UK	Outbreaks and reported cases in other countries	https://nyti.ms	Journalism: International print	User_46	Organisation	Broadcasting/Journalism
41489	2020-07-22	204	56	https://insidestory.org.au/weapons-of-mask-distraction/	Weapons of mask distraction	Scientific evidence and expertise	Scientific studies	https://insidestory.org.au	Journalism: online only	User_264	Individual	Academia/Research/University
46826	2020-07-24	206	56	http://www.npaa.org.uk/coronavirus-face-coverings-shops/	Coronavirus: new requirement for face coverings in shops	Guidance and policy	Policy update	http://www.npaa.org.uk	Professional body/Union	User_265	Organisation	Professional Association/Union
56266	2020-05-11	132	56	https://www.theguardian.com/world/2020/may/11/public-advised-wear-face-masks-coronavirus-lockdown-easing-plan-for-england?utm_term=Autofeed&CMP=twt_gu&utm_medium&utm_source=Twitter#Echobox=1589203144	Public advised to wear face coverings under UK government's lockdown easing plan	Guidance and policy	Guidance update	https://www.theguardian.com	Journalism: UK print	User_4	Organisation	Broadcasting/Journalism
10942	2020-06-28	180	55	https://www.independent.co.uk/news/world/americas/barista-mask-row-tips-coronavirus-starbucks-viral-post-lenin-gutierrez-amber-lynn-gilles-anti-vaxxer-a9588821.html?utm_medium=Social&utm_source=Twitter#Echobox=1593331665	Barista attacked online for refusing to serve woman without face mask gets more than $50,000 in tips	Mask use	Enforcement	https://www.independent.co.uk	Journalism: UK print	User_3	Organisation	Broadcasting/Journalism
22449	2020-07-11	193	55	http://gov.uk/coronavirus	Coronavirus (COVID‑19)	Guidance and policy	Outline of guidance/policy	http://gov.uk	Government and public bodies (inc. health agencies)	User_79	Organisation	Medical/Healthcare (inc. NHS)
56257	2020-04-06	97	55	http://gov.uk https://www.gov.uk/government/publications/guidance-to-employers-and-businesses-about-covid-19/guidance-for-employers-and-businesses-on-coronavirus-covid-19	Invalid Link	Invalid Link	Invalid Link	http://gov.uk	Government and public bodies (inc. health agencies)	User_266	Individual	Government / Government Agency / Local authority
56341	2020-05-21	142	55	http://ow.ly/WqiK30qI9tZ	COVID-19 resources	Guidance and policy	Outline of guidance/policy	http://ow.ly	URL shortening	User_267	Organisation	Medical/Healthcare (inc. NHS)
56449	2020-04-14	105	55	https://edin.ac/2Xikzgu	A brief history of pandemics and prejudice	Covid-19 (not face mask specific)	Other	https://edin.ac	Academic/science journal and/or organisation	User_183	Organisation	Academia/Research/University
56462	2020-04-23	114	55	https://www.independent.co.uk/news/world/europe/germany-face-masks-compulsory-coronavirus-fines-a9479966.html?utm_medium=Social&utm_source=Twitter#Echobox=1587644548	Germany to make face masks compulsory in battle against coronavirus	Cases and face mask use outside the UK	Face mask use and guidelines/policies in other countries	https://www.independent.co.uk	Journalism: UK print	User_3	Organisation	Broadcasting/Journalism
56698	2020-02-19	50	55	http://bit.ly/2V42fXf	Face mask demand surges in Asia amid coronavirus fears	PPE supplies	PPE supplies (International)	http://bit.ly	URL shortening	User_26	Organisation	Broadcasting/Journalism
4028	2020-06-16	168	54	https://www.independent.co.uk/news/business/news/uk-unemployment-rate-march-coronavirus-economy-ons-a9567841.html	Employment falls 600,000 since lockdown as UK faces 'biggest jobs crisis in at least 25 years	Covid-19 (not face mask specific)	Other	https://www.independent.co.uk	Journalism: UK print	User_63	Individual	Creative Industries
13607	2020-07-01	183	54	https://trib.al/WxGghES	Coronavirus: Jennifer Aniston urges fans to wear masks as COVID-19 cases surge in California	Cases and face mask use outside the UK	International political/public figure	https://trib.al	URL shortening	User_1	Organisation	Broadcasting/Journalism
18975	2020-07-08	190	54	https://www.bbc.co.uk/news/av/science-environment-53287940/coronavirus-the-masks-you-throw-away-could-end-up-killing-a-whale	Coronavirus: 'The masks you throw away could end up killing a whale'	Environmental impact	Environmental impact	https://www.bbc.co.uk	Broadcasting and radio: UK	User_273	Individual	Other
30770	2020-07-14	196	54	https://www.marktaliano.net/masks-dont-work-a-review-of-science-relevant-to-covid-19-social-policy-by-denis-rancourt-phd-11-june-2020/	Masks Don't Work: A review of science relevant to COVID-19 social policy	Scientific evidence and expertise	Scientific studies	https://www.marktaliano.net	Journalism: online only	User_271	Individual	n/a
33343	2020-07-15	197	54	https://www.cdc.gov/coronavirus/2019-ncov/prevent-getting-sick/how-to-wash-cloth-face-coverings.html	How to Store and Wash Masks	Guidance and policy	How to use	https://www.cdc.gov	Government and public bodies (inc. health agencies)	User_76	Organisation	Medical/Healthcare (inc. NHS)
38077	2020-07-19	201	54	https://www.dailymail.co.uk/debate/article-8537489/PETER-HITCHENS-Face-masks-turn-voiceless-submissives.html	PETER HITCHENS: Face masks turn us into voiceless submissives - and it’s not science forcing us to wear them, it’s politics	Guidance and policy	Against use and/or guidelines/policy	https://www.dailymail.co.uk	Journalism: UK print	User_14	Individual	other
56137	2020-04-22	113	54	http://news.sky.com/story/coronavirus-britons-should-wear-cloth-face-coverings-in-public-health-experts-tell-government-11977113	Coronavirus: Britons should wear cloth face coverings in public, health experts tell government	Scientific evidence and expertise	Expert opinion	http://news.sky.com	Broadcasting and radio: UK	User_1	Organisation	Broadcasting/Journalism
56233	2020-04-04	95	54	https://www.independent.co.uk/news/world/americas/coronavirus-trump-trudeau-us-canada-face-masks-supplies-doctors-a9446841.html	Trudeau threatens retaliation after Trump keeps shipment of masks intended for Canadian doctors	PPE supplies	PPE supplies (International)	https://www.independent.co.uk	Journalism: UK print	User_274	Individual	Academia/Research/University
56433	2020-03-04	64	54	https://www.bbc.co.uk/news/uk-51729647	Coronavirus: Face mask ads banned for 'misleading' claims	PPE supplies	PPE supplies (UK)	https://www.bbc.co.uk	Broadcasting and radio: UK	User_275	Organisation	Broadcasting/Journalism
56496	2020-02-12	43	54	https://www.christianpost.com/news/christian-group-sends-face-masks-food-to-china-as-coronavirus-death-toll-rises-above-1000-235113/	Christian group sends face masks, food to China as coronavirus death toll rises above 1,000	PPE supplies	PPE supplies (International)	https://www.christianpost.com	Journalism: online only	User_16	Individual	Activist/Campaign group
56512	2020-04-08	99	54	https://dndice.co.uk/products/dice4masks	Invalid Link	Invalid Link	Invalid Link	https://dndice.co.uk	Retail	User_276	Individual	Other
56645	2020-05-13	134	54	https://www.independent.co.uk/news/uk/home-news/coronavirus-england-new-lockdown-rules-police-arrest-fine-social-distancing-face-mask-a9511946.html?utm_medium=Social&utm_source=Twitter#Echobox=1589371258	Coronavirus: Police told they cannot arrest or fine people for breaking social distancing and mask rules in England	Mask use	Enforcement	https://www.independent.co.uk	Journalism: UK print	User_3	Organisation	Broadcasting/Journalism
39873	2020-07-20	202	53	https://www.independent.co.uk/news/world/americas/us-politics/trump-mask-coronavirus-interview-professor-medicine-jonathan-reiner-a9628966.html?utm_medium=Social&utm_source=Twitter#Echobox=1595262991	Trump's failure to grasp benefits of masks suggests he's not competent to manage crisis, says top doctor	Cases and face mask use outside the UK	International political/public figure	https://www.independent.co.uk	Journalism: UK print	User_3	Organisation	Broadcasting/Journalism
56151	2020-04-25	116	53	https://news.sky.com/story/coronavirus-what-does-the-science-tell-us-about-face-masks-11974681	Coronavirus: What does the science tell us about face masks?	Scientific evidence and expertise	Scientific studies	https://news.sky.com	Broadcasting and radio: UK	User_36	Individual	Government / Government Agency / Local authority
56210	2020-04-18	109	53	https://trib.al/v1ex7Y1	Invalid Link	Invalid Link	Invalid Link	https://trib.al	URL shortening	User_1	Organisation	Broadcasting/Journalism
56400	2020-04-28	119	53	https://www.theguardian.com/us-news/video/2020/apr/28/mike-pence-shuns-coronavirus-mask-rule-on-mayo-clinic-visit-video?utm_term=Autofeed&CMP=twt_gu&utm_medium&utm_source=Twitter#Echobox=1588111072	Mike Pence shuns coronavirus mask rule on Mayo Clinic visit – video	Cases and face mask use outside the UK	International political/public figure	https://www.theguardian.com	Journalism: UK print	User_4	Organisation	Broadcasting/Journalism
56501	2020-03-06	66	53	https://buff.ly/2vGj0gV	Does alcohol kill coronavirus? The biggest myths, busted	Fact checking	Fact checking	https://buff.ly	Marketing/Branding/Analytics platform	User_278	Individual	Broadcasting/Journalism
56605	2020-04-03	94	53	https://www.nbcnews.com/health/health-news/live-blog/2020-04-03-coronavirus-news-n1175641/ncrd1176431#liveBlogHeader	CDC recommends masks, U.S. deaths rise by more than 1,000 in one day	Cases and face mask use outside the UK	Face mask use and guidelines/policies in other countries	https://www.nbcnews.com	Broadcasting and radio: International	User_74	Organisation	Broadcasting/Journalism
10456	2020-06-27	179	52	https://www.independent.co.uk/news/world/americas/barista-mask-row-tips-coronavirus-starbucks-viral-post-lenin-gutierrez-amber-lynn-gilles-anti-vaxxer-a9588821.html?utm_medium=Social&utm_source=Twitter#Echobox=1593257945	Barista attacked online for refusing to serve woman without face mask gets more than $50,000 in tips	Mask use	Enforcement	https://www.independent.co.uk	Journalism: UK print	User_3	Organisation	Broadcasting/Journalism
17115	2020-07-05	187	52	https://trib.al/jqXSaWy	Invalid Link	Invalid Link	Invalid Link	https://trib.al	URL shortening	User_1	Organisation	Broadcasting/Journalism
20908	2020-07-10	192	52	https://www.bbc.com/news/amp/uk-scotland-53354308?__twitter_impression=true	Coronavirus: Face coverings now compulsory in Scotland's shops	Guidance and policy	Policy update	https://www.bbc.com	Broadcasting and radio: UK	User_25	Individual	Government / Government Agency / Local authority
25368	2020-07-13	195	52	https://trib.al/Spcgx1W	Coronavirus: Britons 'should be wearing face masks in shops', says Boris Johnson	Cases and face mask use outside the UK	International political/public figure	https://trib.al	URL shortening	User_1	Organisation	Broadcasting/Journalism
25713	2020-07-13	195	52	https://youtu.be/u047hrU5osw	Invalid Link	Invalid Link	Invalid Link	https://youtu.be	Social media	User_14	Individual	other
28137	2020-07-14	196	52	http://bbc.in/2Zo9ECq	Coronavirus: Face coverings in shops, UK economy shrinks and winter wave	Guidance and policy	Policy update	http://bbc.in	Broadcasting and radio: UK	User_5	Organisation	Broadcasting/Journalism
49137	2020-07-26	208	52	https://www.theguardian.com/world/2020/jul/26/what-kind-of-face-mask-is-best-against-coronavirus?CMP=twt_gu&utm_source=Twitter&utm_medium#Echobox=1595748499	What kind of face mask best protects against coronavirus?	Guidance and policy	How to use	https://www.theguardian.com	Journalism: UK print	User_4	Organisation	Broadcasting/Journalism
56079	2020-04-30	121	52	https://news.sky.com/story/coronavirus-face-coverings-useful-when-uk-lockdown-is-eased-says-boris-johnson-11981298	Coronavirus masks: Boris Johnson signals U-turn over 'useful' face coverings	UK Political and public figures	Public/political figure encouraging use, stricter guidelines or wearing	https://news.sky.com	Broadcasting and radio: UK	User_25	Individual	Government / Government Agency / Local authority
56109	2020-05-03	124	52	https://www.google.com/amp/s/news.sky.com/story/amp/coronavirus-mayor-sadiq-khan-calls-on-government-to-make-face-masks-on-london-transport-compulsory-11974436	Coronavirus: Wearing masks could help stop spread of infection - transport sec	UK Political and public figures	Public/political figure encouraging use, stricter guidelines or wearing	https://www.google.com	Search Engine	User_25	Individual	Government / Government Agency / Local authority
56228	2020-05-04	125	52	https://www.mirror.co.uk/news/us-news/woman-cuts-hole-coronavirus-face-21973262?utm_source=twitter.com&utm_medium=social&utm_campaign=sharebar	Woman cuts hole in coronavirus face mask 'to make it easier to breathe'	Mask Use	Mask(s) not being worn or misused	https://www.mirror.co.uk	Journalism: UK print	User_38	Organisation	Broadcasting/Journalism
56229	2020-01-31	31	52	https://bbc.in/38WD0d2	Coronavirus: UK pharmacies see sanitiser sales spike. Pharmacies say they have seen a spike in sales of hand sanitisers and more demand for face masks in the wake of the coronavirus outbreak	PPE supplies	PPE supplies (UK)	https://bbc.in	Broadcasting and radio: UK	User_5	Organisation	Broadcasting/Journalism
56584	2020-05-14	135	52	http://www.asthma.org.uk/coronavirus	Health advice > Asthma triggers	Exemptions and disability concerns	Exemptions and disability concerns	http://www.asthma.org.uk	Charity, voluntary organisaiton and/or fundraising	User_168	Organisation	Charity/Volunteer Organisation
56630	2020-04-08	99	52	https://www.independent.co.uk/life-style/health-and-families/health-news/coronavirus-face-masks-healthy-people-who-advice-social-distancing-covid19-a9454296.html?utm_medium=Social&utm_source=Twitter#Echobox=1586340779	CORONAVIRUS: FACE MASKS NOT ENOUGH TO PROTECT HEALTHY PEOPLE FROM CONTRACTING INFECTION, SAYS WHO	Scientific evidence and expertise	Expert opinion	https://www.independent.co.uk	Journalism: UK print	User_3	Organisation	Broadcasting/Journalism
56866	2020-04-02	93	52	https://apple.news/A4DacHDnHR9SQ2fcjYYwF2w	Coronavirus masks advice could change after new evidence emerges	Scientific evidence and expertise	Scientific studies	https://apple.news	Journalism: news aggregator	User_281	Individual	n/a
27777	2020-07-14	196	51	https://www.theguardian.com/world/live/2020/jul/14/uk-coronavirus-live-news-updates-boris-johnson-face-masks?utm_term=Autofeed&CMP=twt_gu&utm_medium&utm_source=Twitter#Echobox=1594711171	Face masks to be compulsory in shops in England; UK death toll rises by 138 – as it happened	Guidance and policy	Policy update	https://www.theguardian.com	Journalism: UK print	User_4	Organisation	Broadcasting/Journalism
30043	2020-07-14	196	51	http://www.bbc.co.uk/news/amp/uk-england-london-53407715	Banksy: New coronavirus-inspired artwork appears on Tube	Art	Art	http://www.bbc.co.uk	Broadcasting and radio: UK	User_283	Individual	Broadcasting/Journalism
31601	2020-07-15	197	51	https://bylinetimes.com/2020/07/13/the-governments-ten-biggest-coronavirus-lies-unmasked/	THE GOVERNMENT'STen Biggest Coronavirus LiesUnmasked	Fact checking	Fact checking	https://bylinetimes.com	Journalism: International Print	User_55	Organisation	Broadcasting/Journalism
34748	2020-07-16	198	51	https://trib.al/WI6k6SQ	Invalid Link	Invalid Link	Invalid Link	https://trib.al	URL shortening	User_1	Organisation	Broadcasting/Journalism
44410	2020-07-24	206	51	https://bbc.in/3eW1d5Y	Coronavirus: New face covering rules in force in England	Guidance and policy	Policy update	https://bbc.in	Broadcasting and radio: UK	User_5	Organisation	Broadcasting/Journalism
56345	2020-05-04	125	51	https://trib.al/VWv2uV3	Invalid Link	Invalid Link	Invalid Link	https://trib.al	URL shortening	User_1	Organisation	Broadcasting/Journalism
56797	2020-05-18	139	51	https://news.sky.com/story/coronavirus-wearing-surgical-masks-can-reduce-covid-19-spread-by-75-study-claims-11990381	Coronavirus: Wearing surgical masks can reduce COVID-19 spread by 75%, study claims	Scientific evidence and expertise	Scientific studies	https://news.sky.com	Broadcasting and radio: UK	User_111	Individual	Other
5320	2020-06-18	170	50	https://www.theguardian.com/world/live/2020/jun/18/uk-coronavirus-live-news-updates-covid-19-treasury-health-funding-private-hospitals-nhs-backlog-boris-johnson?CMP=twt_gu&utm_source=Twitter&utm_medium#Echobox=1592482185	UK coronavirus: Hancock says 'we backed both horses' as he defends contact tracing app - as it happened	Covid-19 (not face mask specific)	Mitigation strategies	https://www.theguardian.com	Journalism: UK print	User_4	Organisation	Broadcasting/Journalism
27531	2020-07-14	196	50	https://www.theguardian.com/world/2020/may/25/czech-republic-face-mask-coronavirus-restrictions-pubs-restaurants-hotels	Czech Republic lifts face mask rule as coronavirus restrictions ease	Cases and face mask use outside the UK	Face mask use and guidelines/policies in other countries	https://www.theguardian.com	Journalism: UK print	User_286	Individual	Creative Industries
37662	2020-07-19	201	50	https://www.theguardian.com/world/2020/jul/19/three-quarters-uk-support-mandatory-masks-coronavirus?utm_term=Autofeed&CMP=twt_gu&utm_medium&utm_source=Twitter#Echobox=1595139768	Seven in 10 back mandatory use of masks in shops in England, poll finds	Guidance and policy	Endorsing use and/or stricter guidelines/policy	https://www.theguardian.com	Journalism: UK print	User_4	Organisation	Broadcasting/Journalism
37834	2020-07-19	201	50	https://www.bbc.com/news/world-53446827	Coronavirus face masks: Why men are less likely to wear masks	Scientific evidence and expertise	scientific studies	https://www.bbc.com	Broadcasting and radio: UK	User_285	Individual	Creative Industries
42933	2020-07-23	205	50	https://www.bloomberg.com/opinion/articles/2020-07-22/british-response-to-covid-19-has-been-world-class	The U.K.’s Response to Covid-19 Has Been World-Class	Covid-19 (not face mask specific)	UK outbreaks and reported cases	https://www.bloomberg.com	Broadcasting and radio: International	User_287	Individual	n/a
44516	2020-07-24	206	50	https://www.youtube.com/watch?v=DNeYfUTA11s&feature=youtu.be	High speed camera captures how different types of face masks work	Scientific evidence and expertise	Scientific studies	https://www.youtube.com	Social media	User_28	Organisation	Academia/Research/University
56306	2020-05-12	133	50	https://trib.al/6G9opFK	Coronavirus: No haircuts, pubs or restaurants until July at the earliest, says Dominic Raab	Covid-19 (not face mask specific)	Mitigation strategies	https://trib.al	URL shortening	User_1	Organisation	Broadcasting/Journalism
56916	2020-04-14	105	50	https://www.dailymail.co.uk/news/article-8216877/NHS-nurse-65-dies-coronavirus-warning-lack-PPE-family-reveal.html?ito=push-notification&ci=13028&si=1453173	Nurse, 65, who warned about lack of PPE and a 'much loved' hospital worker die from coronavirus as total number of NHS staff falling victim to Covid-19 hits at least 35	PPE supplies	PPE supplies (UK)	https://www.dailymail.co.uk	Journalism: UK print	User_288	Individual	n/a
4555	2020-06-17	169	49	https://www.sott.net/article/436447-Masked-Threats-Studies-Reveal-NO-Benefits-to-Global-COVID-19-Facemasks-for-all-Policy https://bmjopen.bmj.com/content/bmjopen/5/4/e006577.full.pdf?__cf_chl_jschl_tk__=03d953e23169a6387872f80dd2864034f5a6f5cf-1585170647-0-AXWzqTh093oJsDUScFxtOk5UwBgQyy5xIVe1shL2HH2PJcsn8f4GPXC-q2arroiBIXoxAFBfiIXGFpMAzZqDyCT4eR56E2u_qUhNVse3dtLOooMR	Invalid Link	Invalid Link	Invalid Link	https://www.sott.net	Journalism: online only	User_292	Individual	n/a
28476	2020-07-14	196	49	https://www.independent.co.uk/life-style/health-and-families/coronavirus-face-mask-covid-19-pandemic-a9595221.html?utm_medium=Social&utm_source=Twitter#Echobox=1594715201	SCIENTIST REVEALS HOW MASKS STOP CORONAVIRUS FROM SPREADING IN VIRAL PHOTOS	Scientific evidence and expertise	Scientific studies	https://www.independent.co.uk	Journalism: UK print	User_3	Organisation	Broadcasting/Journalism
32060	2020-07-15	197	49	https://www.nytimes.com/2020/07/14/world/europe/uk-coronavirus-masks-mandate.html	After Months of Debate, England Requires Face Masks for Shoppers	Guidance and policy	Policy update	https://www.nytimes.com	Journalism: International print	User_9	Individual	Academia/Research/University
38013	2020-07-19	201	49	https://www.scmp.com/news/china/science/article/3074351/coronavirus-can-travel-twice-far-official-safe-distance-and-stay	Coronavirus can travel twice as far as official ‘safe distance’ and stay in air for 30 minutes, Chinese study finds	Scientific evidence and expertise	Scientific studies	https://www.scmp.com	Journalism: International print	User_100	Individual	Other
44851	2020-07-24	206	49	https://bbc.in/30Khh5w	Coronavirus: Face coverings, flu vaccines and lockdown babies	Guidance and policy	Policy update	https://bbc.in	Broadcasting and radio: UK	User_5	Organisation	Broadcasting/Journalism
45631	2020-07-24	206	49	https://architectsforsocialhousing.co.uk/2020/06/11/the-science-and-law-of-refusing-to-wear-masks-texts-and-arguments-in-support-of-civil-disobedience/	The Science and Law of Refusing to Wear Masks: Texts and Arguments in Support of Civil Disobedience	Scientific evidence and expertise	Scientific studies	https://architectsforsocialhousing.co.uk	Petition/Campaign	User_291	Organisation	Activist/Campaign group
56082	2020-06-05	157	49	https://bbc.in/2Y5l6AW	Coronavirus: Widen rules on where face coverings must be used, say UK doctors	Guidance and policy	Endorsing use and/or stricter guidelines/policy	https://bbc.in	Broadcasting and radio: UK	User_5	Organisation	Broadcasting/Journalism
56443	2020-06-01	153	49	https://trib.al/WC2Gku4	Coronavirus: Millions of sub-standard face masks seized at Heathrow since outbreak	PPE supplies	PPE supplies (UK)	https://trib.al	URL shortening	User_1	Organisation	Broadcasting/Journalism
56566	2020-03-02	62	49	https://hubs.ly/H0ng3F20	Mass masking in the COVID-19 epidemic: people need guidance	Scientific evidence and expertise	Expert opinion	https://hubs.ly	URL shortening	User_6	Organisation	Academia/Research/University
56677	2020-03-31	91	49	https://www.independent.co.uk/news/world/asia/coronavirus-turkmenistan-ban-masks-word-a9438266.html?utm_medium=Social&utm_source=Twitter#Echobox=1585664241	Turkmenistan bans the word ‘coronavirus’ and wearing of masks	Cases and face mask use outside the UK	Face mask use and guidelines/policies in other countries	https://www.independent.co.uk	Journalism: UK print	User_3	Organisation	Broadcasting/Journalism
16661	2020-07-05	187	48	https://nyti.ms/3dVhCqM	Seriously, Just Wear Your Mask	Guidance and policy	Endorsing use and/or stricter guidelines/policy	https://nyti.ms	Journalism: International print	User_15	Organisation	Broadcasting/Journalism
21897	2020-07-11	193	48	http://www.abc.net.au/news/health/2020-07-11/the-who-says-airborne-spread-of-covid-19-possible-what-now/12443268	WHO says it can't rule out airborne spread of COVID-19, so what does this change?	Scientific evidence and expertise	Scientific studies	http://www.abc.net.au	Broadcasting and radio: International	User_35	Individual	Academia/Research/University
36232	2020-07-17	199	48	https://bylinetimes.com/2020/07/13/the-governments-ten-biggest-coronavirus-lies-unmasked/	THE GOVERNMENT'STen Biggest Coronavirus LiesUnmasked	Fact checking	Fact checking	https://bylinetimes.com	Journalism: International Print	User_22	Organisation	Broadcasting/Journalism
37098	2020-07-18	200	48	https://bylinetimes.com/2020/07/13/the-governments-ten-biggest-coronavirus-lies-unmasked/	THE GOVERNMENT'STen Biggest Coronavirus LiesUnmasked	Fact checking	Fact checking	https://bylinetimes.com	Journalism: International Print	User_70	Individual	Broadcasting/Journalism
47426	2020-07-24	206	48	https://www.telegraph.co.uk/news/2020/07/24/gloves-may-next-step-masks-battle-against-covid-19-infection/	Gloves may be the next step after masks in the battle against coronavirus	Covid-19 (not face mask specific)	Mitigation strategies	https://www.telegraph.co.uk	Journalism: UK print	User_63	Individual	Creative Industries
56176	2020-04-14	105	48	https://www.expressandstar.com/news/business/2020/04/14/true-black-country-innovation-firms-answer-nhs-calls-for-visors-amid-coronavirus-outbreak/	True 'Black Country innovation': Firms answer NHS calls for visors amid coronavirus outbreak	PPE supplies	PPE supplies (UK)	https://www.expressandstar.com	Journalism: UK print	User_296	Individual	Government / Government Agency / Local authority
56226	2020-04-30	121	48	http://news.sky.com/story/coronavirus-apple-changes-face-id-so-users-dont-have-to-remove-masks-11980992	Coronavirus: Apple changes Face ID so users don't have to remove masks	Mask Use	Security and face recognition	http://news.sky.com	Broadcasting and radio: UK	User_1	Organisation	Broadcasting/Journalism
56296	2020-05-30	151	48	https://www.theguardian.com/lifeandstyle/2020/may/30/face-mask-eye-contact-commuication-coronavirus?utm_term=Autofeed&CMP=twt_gu&utm_medium&utm_source=Twitter#Echobox=1590859439	The eyes have it: communication and face masks	Exemptions and disability concerns	Exemptions and disability concerns	https://www.theguardian.com	Journalism: UK print	User_4	Organisation	Broadcasting/Journalism
56381	2020-04-23	114	48	https://www.theguardian.com/world/gallery/2020/apr/23/coronavirus-face-masks-around-the-world-in-pictures?utm_term=Autofeed&CMP=twt_gu&utm_medium&utm_source=Twitter#Echobox=1587649921	Coronavirus face masks around the world – in pictures	Cases and face mask use outside the UK	Face mask use and guidelines/policies in other countries	https://www.theguardian.com	Journalism: UK print	User_4	Organisation	Broadcasting/Journalism
56417	2020-04-28	119	48	https://www.gov.scot/publications/coronavirus-covid-19-public-use-of-face-coverings/	Coronavirus (COVID-19): public use of face coverings	Guidance and policy	Outline of guidance/policy	https://www.gov.scot	Government and public bodies (inc. health agencies)	User_198	Individual	Broadcasting/Journalism
56615	2020-04-25	116	48	https://www.independent.co.uk/news/world/americas/car-crash-new-jersey-face-mask-new-jersey-lincoln-park-police-a9484236.html?utm_term=Autofeed&utm_medium=Social&utm_source=Twitter#Echobox=1587851044	Driver crashes after passing out from 'excessive wearing' of coronavirus face mask	Mask Use	Health issues from use	https://www.independent.co.uk	Journalism: UK print	User_3	Organisation	Broadcasting/Journalism
56702	2020-04-19	110	48	https://www.bma.org.uk/news-and-opinion/ppe-supply-remains-low	PPE supply remains low	PPE supplies	PPE supplies (UK)	https://www.bma.org.uk	Professional body/Union	User_83	Organisation	Professional Association/Union
675	2020-06-11	163	47	https://www.independent.co.uk/life-style/love-sex/sex-coronavirus-new-york-mask-advice-masturbation-zoom-nyc-a9559991.html?utm_medium=Social&utm_source=Twitter#Echobox=1591865798	NEW YORKERS ADVISED TO WEAR MASKS AND ‘USE PHYSICAL BARRIERS LIKE WALLS’ DURING SEX: ‘MAKE IT A LITTLE KINKY’	Cases and face mask use outside the UK	Face mask use and guidelines/policies in other countries	https://www.independent.co.uk	Journalism: UK print	User_3	Organisation	Broadcasting/Journalism
14478	2020-07-02	184	47	https://news.stv.tv/politics/coronavirus-face-masks-compulsory-in-shops-from-july-10	Coronavirus: Face masks compulsory in shops from July 10	Guidance and policy	Guidance update	https://news.stv.tv	Broadcasting and radio: UK	User_300	Individual	Government / Government Agency / Local authority
14531	2020-07-02	184	47	https://young.scot/coronavirus	Coronavirus (COVID-19)	Guidance and policy	Outline of guidance/policy	https://young.scot	Charity, voluntary organisaiton and/or fundraising	User_301	Organisation	Charity/Volunteer Organisation
20301	2020-07-09	191	47	https://trib.al/d8OucWv	Invalid Link	Invalid Link	Invalid Link	https://trib.al	URL shortening	User_1	Organisation	Broadcasting/Journalism
20871	2020-07-10	192	47	http://gov.uk/guidance/coronavirus-covid-19-safer-travel-guidance-for-passengers	Coronavirus (COVID-19): safer travel guidance for passengers	Guidance and policy	Outline of guidance/policy	http://gov.uk	Government and public bodies (inc. health agencies)	User_17	Organisation	Medical/Healthcare (inc. NHS)
33903	2020-07-16	198	47	https://www.theguardian.com/world/2020/jul/16/hospital-boss-who-blamed-covid-19-outbreak-on-staff-pictured-without-mask?utm_term=Autofeed&CMP=twt_gu&utm_medium&utm_source=Twitter#Echobox=1594877599	Hospital boss who blamed Covid-19 outbreak on staff pictured without mask	UK Political and public figures	Public/political figure discouraging use or not wearing	https://www.theguardian.com	Journalism: UK print	User_4	Organisation	Broadcasting/Journalism
35410	2020-07-17	199	47	https://bylinetimes.com/2020/07/13/the-governments-ten-biggest-coronavirus-lies-unmasked/	THE GOVERNMENT'STen Biggest Coronavirus LiesUnmasked	Fact checking	Fact checking	https://bylinetimes.com	Journalism: International Print	User_22	Organisation	Broadcasting/Journalism
38837	2020-07-19	201	47	https://on.ft.com/39aDrlv	Coronavirus: Trump endorses wearing masks as ‘patriotic’ — as it happened	Cases and face mask use outside the UK	International political/public figure	https://on.ft.com	Journalism: UK print	User_155	Organisation	Broadcasting/Journalism
46303	2020-07-24	206	47	http://ow.ly/bGPz50AH3pu	Face coverings and mask to minimise droplet dispersion and aerosolisation: a video case study	Scientific evidence and expertise	Scientific studies	http://ow.ly	URL shortening	User_298	Organisation	Academia/Research/University
49873	2020-07-26	208	47	https://www.theaustralian.com.au/nation/karen-from-bunnings-customer-unmasked-in-facebook-video/news-story/a1e295314fcadeb93f3659194c02865b	Ex-employer unmasks Karen from Bunnings. Identity of woman who threatened to sue staff after refusing to wear mask at Bunnings revealed as police slam ‘selfish, childish’ anti-maskers.	mask Use	Enforcement	https://www.theaustralian.com.au	Journalism: International print	User_302	Individual	n/a
49922	2020-07-26	208	47	https://nyti.ms/3f9NVmF	As Japan Nears 1,000 Daily Coronavirus Infections, It Shies From Restrictions	Cases and face mask use outside the UK	Outbreaks and reported cases in other countries	https://nyti.ms	Journalism: International print	User_46	Organisation	Broadcasting/Journalism
56340	2020-04-26	117	47	https://www.independent.co.uk/news/health/coronavirus-face-masks-essential-key-workers-ppe-bma-doctors-a9484281.html?utm_term=Autofeed&utm_medium=Social&utm_source=Twitter#Echobox=1587863809	Shop staff and transport workers must be given masks, say doctors	PPE supplies	PPE supplies (UK)	https://www.independent.co.uk	Journalism: UK print	User_3	Organisation	Broadcasting/Journalism
56410	2020-04-14	105	47	https://bbc.in/2yfuDMR	Coronavirus: South Korea holds elections in masks and clinics	Cases and face mask use outside the UK	Face mask use and guidelines/policies in other countries	https://bbc.in	Broadcasting and radio: UK	User_5	Organisation	Broadcasting/Journalism
56791	2020-04-24	115	47	https://www.masks4all.org.uk/	masks4all.	Guidance and policy	Endorsing use and/or stricter guidelines/policy	https://www.masks4all.org.uk	Petition/Campaign	User_255	Organisation	Activist/Campaign group
56950	2020-04-06	97	47	https://www.independent.co.uk/news/world/americas/coronavirus-masks-update-trump-germany-facemasks-bangkok-modern-piracy-a9449976.html?utm_medium=Social&utm_source=Twitter#Echobox=1586185137	US denies diverting masks headed for Germany after Trump administration accused of 'modern piracy'	PPE supplies	PPE supplies (International)	https://www.independent.co.uk	Journalism: UK print	User_3	Organisation	Broadcasting/Journalism
16	2020-06-10	162	46	http://news.sky.com/story/coronavirus-making-face-masks-compulsory-in-public-would-stop-second-wave-says-study-12003836	Coronavirus: Making face masks compulsory in public would stop second wave, says study	Scientific evidence and expertise	Scientific studies	http://news.sky.com	Broadcasting and radio: UK	User_1	Organisation	Broadcasting/Journalism
3482	2020-06-15	167	46	https://www.rcog.org.uk/en/guidelines-research-services/guidelines/coronavirus-pregnancy/covid-19-virus-infection-and-pregnancy/	Coronavirus infection and pregnancy	Guidance and policy	Outline of guidance/policy	https://www.rcog.org.uk	Professional body/Union	User_306	Organisation	Medical/Healthcare (inc. NHS)
6044	2020-06-19	171	46	https://www.standard.co.uk/news/transport/tfl-baby-on-board-badges-coronavirus-masks-a4473921.html	Baby on board-style badges for asthma sufferers who can't wear face masks	Exemptions and disability concerns	Exemptions and disability concerns	https://www.standard.co.uk	Journalism: UK print	User_168	Organisation	Charity/Volunteer Organisation
14256	2020-07-02	184	46	https://news.sky.com/story/coronavirus-scotland-to-keep-two-metre-rule-and-make-face-coverings-in-shops-mandatory-12019604	Coronavirus: Scotland to keep two-metre rule and make face coverings in shops mandatory	Guidance and policy	Policy update	https://news.sky.com	Broadcasting and radio: UK	User_20	Individual	Broadcasting/Journalism
42611	2020-07-23	205	46	https://metro.co.uk/2018/05/29/odds-struck-lightning-uk-7587969/	What are the odds of being struck by lightning in the UK?	Irrelevant	Irrelevant	https://metro.co.uk	Journalism: UK print	User_78	Individual	Creative Industries
50102	2020-07-27	209	46	https://www.thetimes.co.uk/article/coronavirus-in-scotland-snp-accused-of-cashing-in-on-covid-19-with-branded-face-masks-rtzphsz78	Coronavirus in Scotland: SNP accused of cashing in on Covid-19 with branded face masks	Retail	Face masks for sale	https://www.thetimes.co.uk	Journalism: UK print	User_307	Individual	n/a
51075	2020-07-27	209	46	https://www.technocracy.news/masks-are-neither-effective-nor-safe-a-summary-of-the-science/	Masks Are Neither Effective Nor Safe: A Summary Of The Science	Scientific evidence and expertise	Scientific studies	https://www.technocracy.news	Journalism: news aggregator	User_14	Individual	other
53759	2020-07-30	212	46	https://www.texastribune.org/2020/07/29/gohmert-masks-coronavirus-texas/amp/?__twitter_impression=true	Colleagues feared U.S. Rep. Louie Gohmert would catch COVID-19. Sure enough, he did.	Cases and face mask use outside the UK	International political/public figure	https://www.texastribune.org	Journalism: online only	User_147	Individual	n/a
56374	2020-05-20	141	46	https://www.independent.co.uk/news/world/europe/coronavirus-spain-face-masks-compulsory-a9523931.html?utm_medium=Social&utm_source=Twitter#Echobox=1589979109	Coronavirus: Spain makes masks compulsory in public	Cases and face mask use outside the UK	Face mask use and guidelines/policies in other countries	https://www.independent.co.uk	Journalism: UK print	User_3	Organisation	Broadcasting/Journalism
56404	2020-03-27	87	46	https://www.tes.com/news/coronavirus-schools-donating-science-equipment-nhs	Coronavirus: Schools donating science equipment to NHS	PPE supplies	PPE supplies (UK)	https://www.tes.com	Journalism: UK print	User_57	Organisation	Broadcasting/Journalism
511	2020-06-10	162	45	https://www.reuters.com/article/us-health-coronavirus-masks-study/widespread-mask-wearing-could-prevent-covid-19-second-waves-study-idUSKBN23G37V	Widespread mask-wearing could prevent COVID-19 second waves: study	Scientific evidence and expertise	Scientific studies	https://www.reuters.com	Journalism: online only	User_69	Individual	Creative Industries
2254	2020-06-13	165	45	https://www.telegraph.co.uk/news/2020/06/13/facemasks-could-better-defence-against-covid-19-hand-washing/?utm_content=telegraph&utm_medium=Social&utm_campaign=Echobox&utm_source=Twitter#Echobox=1592075900	Face masks could be a better defence against Covid-19 than hand washing	Scientific evidence and expertise	Scientific studies	https://www.telegraph.co.uk	Journalism: UK print	User_26	Organisation	Broadcasting/Journalism
4615	2020-06-17	169	45	https://www.theguardian.com/world/2020/jun/17/covid-19-what-kind-of-face-mask-gives-the-best-protection-against-coronavirus?CMP=twt_gu&utm_source=Twitter&utm_medium#Echobox=1592381340	What kind of face mask best protects against coronavirus?	Guidance and policy	How to use	https://www.theguardian.com	Journalism: UK print	User_4	Organisation	Broadcasting/Journalism
8410	2020-06-23	175	45	https://www.independent.co.uk/news/health/coronavirus-face-masks-mandatory-social-distancing-one-metre-rule-bma-covid-19-a9582126.html	Coronavirus: Face masks should be mandatory for public as social distancing relaxed to one metre, say doctors	Guidance and policy	Endorsing use and/or stricter guidelines/policy	https://www.independent.co.uk	Journalism: UK print	User_111	Individual	Other
13264	2020-07-01	183	45	https://sister-hood.com/marieme-helie-lucas-and-maryam-namazie/conflating-face-masks-with-burqas-is-an-an-act-of-cultural-assassination/	Conflating face masks with burqas is an an act of cultural assassination	Mask Use	Prejudice associated with face coverings or general appearance	https://sister-hood.com	Journalism: online only	User_311	Individual	Activist/Campaign group
14372	2020-07-02	184	45	https://www.independent.co.uk/news/health/coronavirus-news-face-masks-increase-risk-infection-doctor-jenny-harries-a9396811.html	Coronavirus: Face masks could increase risk of infection, medical chief warns	Scientific evidence and expertise	Expert opinion	https://www.independent.co.uk	Journalism: UK print	User_120	Individual	Other
16968	2020-07-05	187	45	https://www.theguardian.com/us-news/2020/jul/05/california-coronavirus-outbreak-cases-went-wrong?CMP=share_btn_tw	‘They feel invincible’: how California’s coronavirus plan went wrong	Cases and face mask use outside the UK	Outbreaks and reported cases in other countries	https://www.theguardian.com	Journalism: UK print	User_312	Individual	Creative Industries
23088	2020-07-11	193	45	https://bit.ly/2W81gFl	Wearing face mask cuts your own risk of coronavirus by 65%, California doctors say	Scientific evidence and expertise	Expert opinion	https://bit.ly	URL shortening	User_65	Organisation	Broadcasting/Journalism
23350	2020-07-12	194	45	https://bbc.in/3gUSsup	Coronavirus: Trump wears mask and NI urged to celebrate Twelfth of July at home	Cases and face mask use outside the UK	International political/public figure	https://bbc.in	Broadcasting and radio: UK	User_5	Organisation	Broadcasting/Journalism
29735	2020-07-14	196	45	https://www.crowdjustice.com/case/the-coronavirus-act-2020/	The People's Brexit	Covid-19 (not face mask specific)	Hoax/overreaction	https://www.crowdjustice.com	Charity, voluntary organisaiton and/or fundraising	User_208	Individual	n/a
37492	2020-07-18	200	45	http://www.abc.net.au/news/2020-07-19/why-some-countries-are-more-willing-to-wear-masks/12420838	Why masks are common in Hong Kong, but not Australia during COVID-19	Cases and face mask use outside the UK	Face mask use and guidelines/policies in other countries	http://www.abc.net.au	Broadcasting and radio: International	User_35	Individual	Academia/Research/University
45772	2020-07-24	206	45	https://www.theguardian.com/business/2020/jul/24/sainsburys-asda-face-mask-laws-england-police-coronavirus-risk?utm_term=Autofeed&CMP=twt_gu&utm_medium&utm_source=Twitter#Echobox=1595588875	Sainsbury’s and Asda say they won't enforce English face mask laws	Guidance and policy	Enforcement	https://www.theguardian.com	Journalism: UK print	User_4	Organisation	Broadcasting/Journalism
51097	2020-07-27	209	45	https://www.rawstory.com/2020/07/texas-conservative-admits-he-was-a-trump-cultist-and-19-truther-until-he-actually-caught-the/	Texas conservative admits he was a Trump cultist and COVID-19 truther -- until he actually caught the virus	Cases and face mask use outside the UK	International political/public figure	https://www.rawstory.com	Journalism: online only	User_58	Individual	Creative Industries
56164	2020-05-19	140	45	https://bbc.in/3cGeKOG	Coronavirus: Travis McCready plays America's first gig in months. Country musician Travis McCready played to an audience wearing face masks in what's been described as the first US concert since the Covid-19 lockdown.	Cases and face mask use outside the UK	Face mask use and guidelines/policies in other countries	https://bbc.in	Broadcasting and radio: UK	User_2	Organisation	Broadcasting/Journalism
56239	2020-05-05	126	45	https://www.theatlantic.com/health/archive/2020/04/dont-wear-mask-yourself/610336/	The Real Reason to Wear a Mask	Scientific evidence and expertise	Scientific studies	https://www.theatlantic.com	Journalism: International print	User_106	Individual	Academia/Research/University
56347	2020-06-03	155	45	https://econ.trib.al/vNJ0ZaX	Why are Britons reluctant to wear masks to contain covid-19? Elsewhere in the world, the benefits are more widely understood	Cases and face mask use outside the UK	Face mask use and guidelines/policies in other countries	https://econ.trib.al	URL shortening	User_61	Organisation	Broadcasting/Journalism
56445	2020-02-22	53	45	https://www.theguardian.com/world/video/2020/feb/22/coronavirus-couples-in-philippines-marry-wearing-masks-video?utm_term=Autofeed&CMP=twt_gu&utm_medium=&utm_source=Twitter#Echobox=1582385929	Coronavirus: couples in Philippines marry wearing masks – video	Cases and face mask use outside the UK	Face mask use and guidelines/policies in other countries	https://www.theguardian.com	Journalism: UK print	User_4	Organisation	Broadcasting/Journalism
56497	2020-04-11	102	45	https://www.independent.co.uk/news/world/europe/face-masks-vending-machines-hand-sanitiser-coronavirus-poland-a9460221.html?utm_medium=Social&utm_source=Twitter#Echobox=1586588879	Coronavirus: Vending machines selling face masks and sanitisers appear in Poland’s two biggest cities	Cases and face mask use outside the UK	Face mask use and guidelines/policies in other countries	https://www.independent.co.uk	Journalism: UK print	User_3	Organisation	Broadcasting/Journalism
56596	2020-05-29	150	45	https://www.gov.uk/government/publications/how-to-wear-and-make-a-cloth-face-covering	How to make a cloth face covering	Guidance and policy	How to make	https://www.gov.uk	Government and public bodies (inc. health agencies)	User_49	Organisation	Government / Government Agency / Local authority
56662	2020-04-05	96	45	https://www.theguardian.com/world/2020/apr/05/face-mask-protect-coronavirus-covid-19-myths-busted?utm_term=Autofeed&CMP=twt_gu&utm_medium&utm_source=Twitter#Echobox=1586077527	Can a face mask protect me from coronavirus? Covid-19 myths busted	Fact checking	Fact checking	https://www.theguardian.com	Journalism: UK print	User_4	Organisation	Broadcasting/Journalism
3852	2020-06-16	168	44	https://www.independent.co.uk/news/uk/home-news/coronavirus-face-mask-uk-fine-police-public-transport-grant-shapps-tube-bus-train-a9567056.html	Police can forcibly remove people without face masks from public transport and fine them £100	mask Use	Enforcement	https://www.independent.co.uk	Journalism: UK print	User_3	Organisation	Broadcasting/Journalism
4330	2020-06-16	168	44	https://www.sott.net/article/436447-Masked-Threats-Studies-Reveal-NO-Benefits-to-Global-COVID-19-Facemasks-for-all-Policy	Masked Threats? Studies Reveal NO Benefits to Global COVID-19 Facemasks-for-all Policy	Scientific evidence and expertise	Scientific studies	https://www.sott.net	Journalism: online only	User_14	Individual	other
8485	2020-06-24	176	44	https://www.independent.co.uk/news/health/coronavirus-face-masks-mandatory-social-distancing-one-metre-rule-bma-covid-19-a9582126.html	Coronavirus: Face masks should be mandatory for public as social distancing relaxed to one metre, say doctors	Guidance and policy	Endorsing use and/or stricter guidelines/policy	https://www.independent.co.uk	Journalism: UK print	User_3	Organisation	Broadcasting/Journalism
21387	2020-07-10	192	44	http://news.sky.com/story/coronavirus-boris-johnson-tells-britons-to-go-back-to-work-and-hints-at-stricter-face-mask-rules-12025902	Coronavirus: PM urges people to go back to work as he backs more facemask use	UK Political and public figures	Public/political figure encouraging use, stricter guidelines or wearing	http://news.sky.com	Broadcasting and radio: UK	User_1	Organisation	Broadcasting/Journalism
36576	2020-07-18	200	44	https://trib.al/TFybU5s	Coronavirus: Donald Trump says he will not order all Americans to wear masks	Cases and face mask use outside the UK	International political/public figure	https://trib.al	URL shortening	User_1	Organisation	Broadcasting/Journalism
46677	2020-07-24	206	44	https://www.standard.co.uk/news/health/baby-face-masks-dummies-warning-coronavirus-a4505946.html?fbclid=IwAR3I9cLQH2U-XetRHyHkqHJ-MWQQS2JR_XJkAADq2QWzIRDzOycmOa_9t3Y	Parents urged not to use 'baby face masks' attached to dummies	Guidance and policy	How to use	https://www.standard.co.uk	Journalism: UK print	User_209	Organisation	Medical/Healthcare (inc. NHS)
54855	2020-07-31	213	44	https://www.itv.com/news/2020-07-30/coronavirus-lockdown-tightened-in-greater-manchester-and-parts-of-north-people-banned-meeting-indoors	Coronavirus: Separate households banned from meeting in Greater Manchester, parts of East Lancashire and West Yorkshire	Covid-19 (not face mask specific)	Mitigation strategies	https://www.itv.com	Broadcasting and radio: UK	User_31	Organisation	Broadcasting/Journalism
56073	2020-05-24	145	44	https://tmblr.co/Z1Tx_hYNDEar8q00	Miscellaneous Musings	Mask Use	Mask(s) not being worn or misused	https://tmblr.co	Social media	User_315	Individual	n/a
56268	2020-04-20	111	44	https://www.independent.co.uk/news/world/americas/coronavirus-colorado-protests-lockdown-health-workers-a9474406.html?utm_medium=Social&utm_source=Twitter#Echobox=1587389960	Health workers in scrubs and facemasks block anti-coronavirus lockdown protests in Colorado	Covid-19 (not face mask specific)	Hoax/overreaction	https://www.independent.co.uk	Journalism: UK print	User_3	Organisation	Broadcasting/Journalism
56379	2020-04-06	97	44	https://bit.ly/2VaTCse	Cranfield University helps create new low-cost, simple ventilators for COVID-19 patients	Covid-19 (not face mask specific)	Other	https://bit.ly	URL shortening	User_316	Organisation	Academia/Research/University
56383	2020-04-22	113	44	https://www.independent.co.uk/arts-entertainment/art/news/banksy-art-face-mask-girl-with-the-pierced-eardrum-bristol-coronavirus-a9477931.html	Banksy’s The Girl With The Pierced Eardrum adorned with giant face mask amid coronavirus pandemic	Art	Art	https://www.independent.co.uk	Journalism: UK print	User_3	Organisation	Broadcasting/Journalism
56426	2020-05-01	122	44	https://www.itv.com/news/2020-05-01/the-scientists-in-scotland-hoping-to-discover-whether-masks-help-prevent-spread-of-coronavirus-if-they-make-it-worse/	The scientists in Scotland hoping to discover whether masks help prevent spread of coronavirus or do more harm than good	Scientific evidence and expertise	Scientific studies	https://www.itv.com	Broadcasting and radio: UK	User_31	Organisation	Broadcasting/Journalism
56436	2020-05-27	148	44	https://www.theguardian.com/world/2020/may/27/which-kind-of-face-mask-will-best-protect-you-against-coronavirus?CMP=twt_gu&utm_source=Twitter&utm_medium#Echobox=1590576661	What kind of face mask best protects against coronavirus?	Guidance and policy	How to use	https://www.theguardian.com	Journalism: UK print	User_4	Organisation	Broadcasting/Journalism
56794	2020-05-09	130	44	https://inews.co.uk/news/health/ppe-coronavirus-out-of-date-expired-respirators-masks-covid-19-2847235	Millions of pieces of PPE in UK stockpile were out of date when coronavirus hit	PPE supplies	PPE supplies (UK)	https://inews.co.uk	Journalism: UK print	User_29	Individual	Academia/Research/University
56919	2020-05-06	127	44	https://www.rcpjournals.org/content/clinmedicine/early/2020/05/01/clinmed.2020-0143.full.pdf?download=true	Evaluating the national PPE guidance for NHS healthcare workers during the COVID-19 pandemic	Scientific evidence and expertise	Scientific studies	https://www.rcpjournals.org	Academic/science journal and/or organisation	User_314	Individual	Medical/Healthcare (inc. NHS)
44	2020-06-10	162	43	https://trib.al/9NDBOhs	Coronavirus: Making face masks compulsory in public would stop second wave, says study	Scientific evidence and expertise	Scientific studies	https://trib.al	URL shortening	User_1	Organisation	Broadcasting/Journalism
219	2020-06-10	162	43	https://www.theguardian.com/world/2020/jun/10/what-kind-of-face-mask-gives-the-best-protection-against-coronavirus?CMP=twt_gu&utm_source=Twitter&utm_medium#Echobox=1591787086	What kind of face mask best protects against coronavirus?	Guidance and policy	How to use	https://www.theguardian.com	Journalism: UK print	User_4	Organisation	Broadcasting/Journalism
13545	2020-07-01	183	43	https://www.theguardian.com/world/2020/jul/01/data-reveals-coronavirus-hotspots-in-bradford-barnsley-and-rochdale	Data reveals coronavirus hotspots in Bradford, Barnsley and Rochdale	Covid-19 (not face mask specific)	UK outbreaks and reported cases	https://www.theguardian.com	Journalism: UK print	User_321	Individual	n/a
15304	2020-07-03	185	43	http://gov.uk/coronavirus	Coronavirus (COVID‑19)	Guidance and policy	Outline of guidance/policy	http://gov.uk	Government and public bodies (inc. health agencies)	User_79	Organisation	Medical/Healthcare (inc. NHS)
17986	2020-07-07	189	43	https://www.bbc.co.uk/news/uk-53316491	Coronavirus: Wear masks in crowded public spaces, says science body	Scientific evidence and expertise	Expert opinion	https://www.bbc.co.uk	Broadcasting and radio: UK	User_318	Individual	Broadcasting/Journalism
20477	2020-07-10	192	43	https://newsroom.unsw.edu.au/news/health/victorians-and-anyone-else-risk-should-now-be-wearing-face-masks-heres-how-make-one?utm_source=medicine&utm_medium=social-team	OPINION Victorians, and anyone else at risk, should now be wearing face masks. Here's how to make one	Guidance and policy	How to make	https://newsroom.unsw.edu.au	Academic/science journal and/or organisation	User_28	Organisation	Academia/Research/University
28718	2020-07-14	196	43	https://www.thewi.org.uk/home/coronavirus/diy-wi-face-masks	DIY: WI Face Masks	Guidance and policy	How to make	https://www.thewi.org.uk	Charity, voluntary organisaiton and/or fundraising	User_231	Organisation	Charity/Volunteer Organisation
48206	2020-07-25	207	43	http://orlo.uk/FR3Iq	Be alert warning as Covid-19 cases increase in recent days	Covid-19 (not face mask specific)	UK outbreaks and reported cases	http://orlo.uk	Invalid	User_213	Organisation	Government / Government Agency / Local authority
53886	2020-07-30	212	43	http://orlo.uk/hAN7h	PEOPLE URGED TO STOP THE SPREAD AS COVID CASES RISE	Covid-19 (not face mask specific)	UK outbreaks and reported cases	http://orlo.uk	Invalid	User_322	Organisation	Medical/Healthcare (inc. NHS)
56446	2020-03-12	72	43	http://bbc.in/39LCejR	As they happened: Thursday's coronavirus events	Covid-19 (not face mask specific)	Mitigation strategies	http://bbc.in	Broadcasting and radio: UK	User_5	Organisation	Broadcasting/Journalism
56456	2020-01-31	31	43	http://news.sky.com/story/coronavirus-masks-going-for-125-as-profiteers-take-advantage-of-surging-demand-in-hong-kong-11922886	Coronavirus: Masks 'going for £125' as profiteers take advantage of surging demand in Hong Kong	PPE supplies	PPE supplies (International)	http://news.sky.com	Broadcasting and radio: UK	User_1	Organisation	Broadcasting/Journalism
56534	2020-03-26	86	43	http://original-political-cartoon.com	WELCOME TO THE POLITICAL CARTOON GALLERY ORIGINAL CARTOONS FOR SALE	Art	Art	http://original-political-cartoon.com	Retail	User_80	Organisation	Creative Industries
56652	2020-04-14	105	43	https://www.medrxiv.org/content/10.1101/2020.04.09.20056259v1	Excess cases of influenza suggest an earlier start to the coronavirus epidemic in Spain than official figures tell us: an analysis of primary care electronic medical records from over 6 million people from Catalonia	Cases and face mask use outside the UK	Outbreaks and reported cases in other countries	https://www.medrxiv.org	Academic/science journal and/or organisation	User_319	Individual	Academia/Research/University
56929	2020-03-25	85	43	https://www.mirror.co.uk/tv/tv-news/coronavirus-scared-intensive-care-nurse-21749960?utm_source=twitter.com&utm_medium=social&utm_campaign=sharebar	Coronavirus: Scared NHS intensive care nurse forced to share masks with colleagues	PPE supplies	PPE supplies (UK)	https://www.mirror.co.uk	Journalism: UK print	User_323	Individual	Activist/Campaign group
57015	2020-06-02	154	43	https://www.rcn.org.uk/magazines/bulletin/2020/june/fit-test-vs-fit-check-covid-19	Fit test versus fit check	Guidance and policy	How to use	https://www.rcn.org.uk	Professional body/Union	User_181	Organisation	Professional Association/Union
57563	2020-04-29	120	43	http://orlo.uk/nawJb	Action Fraud	Covid-19 (not face mask specific)	Other	http://orlo.uk	Invalid	User_324	Organisation	Emergency services
338	2020-06-10	162	42	https://swprs.org/a-swiss-doctor-on-covid-19/	Facts about Covid-19	Fact checking	Fact checking	https://swprs.org	Academic/science journal and/or organisation	User_14	Individual	other
14789	2020-07-02	184	42	https://www.theguardian.com/commentisfree/2020/jul/02/the-guardian-view-on-protecting-the-public-cover-your-face	The Guardian view on protecting the public: cover your face	Guidance and policy	Endorsing use and/or stricter guidelines/policy	https://www.theguardian.com	Journalism: UK print	User_187	Individual	Medical/Healthcare (inc. NHS)
22695	2020-07-11	193	42	https://www.theguardian.com/us-news/2020/jul/11/coronavirus-los-angeles-mask-making?utm_term=Autofeed&CMP=twt_gu&utm_medium&utm_source=Twitter#Echobox=1594476206	LA's mask factories shut down as hundreds of workers get sick	Cases and face mask use outside the UK	Outbreaks and reported cases in other countries	https://www.theguardian.com	Journalism: UK print	User_4	Organisation	Broadcasting/Journalism
28093	2020-07-14	196	42	https://www.bma.org.uk/bma-media-centre/government-announcement-on-mandatory-face-coverings-in-england-is-long-overdue-but-measures-should-be-implemented-immediately-says-bma	Government announcement on mandatory face coverings in England is long overdue – but measures should be implemented immediately, says BMA	Guidance and policy	Endorsing use and/or stricter guidelines/policy	https://www.bma.org.uk	Professional body/Union	User_83	Organisation	Professional Association/Union
37204	2020-07-18	200	42	https://bylinetimes.com/2020/07/13/the-governments-ten-biggest-coronavirus-lies-unmasked/	THE GOVERNMENT'STen Biggest Coronavirus LiesUnmasked	Fact checking	Fact checking	https://bylinetimes.com	Journalism: International Print	User_22	Organisation	Broadcasting/Journalism
46526	2020-07-24	206	42	https://www.ox.ac.uk/news/2020-07-08-oxford-covid-19-study-face-masks-and-coverings-work-act-now	Oxford COVID-19 study: face masks and coverings work – act now	Scientific evidence and expertise	Scientific studies	https://www.ox.ac.uk	Academic/science journal and/or organisation	User_187	Individual	Medical/Healthcare (inc. NHS)
50160	2020-07-27	209	42	https://bylinetimes.com/2020/07/13/the-governments-ten-biggest-coronavirus-lies-unmasked/	THE GOVERNMENT'STen Biggest Coronavirus LiesUnmasked	Fact checking	Fact checking	https://bylinetimes.com	Journalism: International Print	User_22	Organisation	Broadcasting/Journalism
53588	2020-07-30	212	42	https://trib.al/TOkLNQH	Coronavirus: Dramatic pictures show scaled-down Hajj pilgrimage due to COVID-19	Cases and face mask use outside the UK	Face mask use and guidelines/policies in other countries	https://trib.al	URL shortening	User_1	Organisation	Broadcasting/Journalism
56363	2020-04-23	114	42	https://www.thenational.scot/news/18397779.must-think-independence-coronavirus-crisis-subsides/	UK coronavirus response strengthens case for Scottish independence	Covid-19 (not face mask specific)	Other	https://www.thenational.scot	Journalism: UK print	User_328	Individual	Broadcasting/Journalism
56412	2020-05-07	128	42	https://order-order.com/2020/05/07/curious-case-nadia-whittomes-sacking/	CURIOUS CASE OF NADIA WHITTOME’S ‘SACKING’ - 'Sacked' over PPE claims	PPE supplies	PPE supplies (UK)	https://order-order.com	Journalism: online only	User_262	Individual	Other
56444	2020-06-01	153	42	https://econ.trib.al/5D0pwY3	Why are Britons reluctant to wear masks to contain covid-19? Elsewhere in the world, the benefits are more widely understood	Cases and face mask use outside the UK	Face mask use and guidelines/policies in other countries	https://econ.trib.al	URL shortening	User_61	Organisation	Broadcasting/Journalism
56491	2020-06-03	155	42	https://www.theguardian.com/world/2020/jun/03/which-face-mask-is-the-best-protection-against-coronavirus-covid-19?CMP=twt_gu&utm_source=Twitter&utm_medium#Echobox=1591178155	What kind of face mask best protects against coronavirus?	Guidance and policy	How to use	https://www.theguardian.com	Journalism: UK print	User_4	Organisation	Broadcasting/Journalism
56493	2020-04-28	119	42	https://www.independent.co.uk/news/uk/politics/coronavirus-scotland-face-coverings-symptoms-cases-deaths-sturgeon-latest-a9487841.html	Coronavirus: Nicola Sturgeon advises Scots to wear face coverings in public places to prevent Covid-19 spread	UK Political and public figures	Public/political figure encouraging use, stricter guidelines or wearing	https://www.independent.co.uk	Journalism: UK print	User_3	Organisation	Broadcasting/Journalism
56723	2020-03-19	79	42	https://mol.im/a/8131051	Migrants wearing facemasks arrive in Dover after crossing Channel by dinghy - and are tested for coronavirus by Border Force officers	Mask Use	Mask(s) in use	https://mol.im	Journalism: UK print	User_279	Individual	n/a
3291	2020-06-15	167	41	https://www.cnbc.com/2020/06/15/coronavirus-us-doctor-says-the-second-wave-has-begun.html?__source=iosappshare%7Ccom.apple.UIKit.activity.PostToTwitter	U.S. doctor warns on recent uptick in virus cases, says medical system may be stressed if people aren’t careful	Cases and face mask use outside the UK	Outbreaks and reported cases in other countries	https://www.cnbc.com	Broadcasting and radio: International	User_76	Organisation	Medical/Healthcare (inc. NHS)
10550	2020-06-27	179	41	https://www.bbc.co.uk/news/uk-scotland-53206168	No new coronavirus deaths for second day in a row	Covid-19 (not face mask specific)	UK outbreaks and reported cases	https://www.bbc.co.uk	Broadcasting and radio: UK	User_141	Individual	Other
21752	2020-07-10	192	41	http://www.abc.net.au/news/health/2020-07-11/the-who-says-airborne-spread-of-covid-19-possible-what-now/12443268	WHO says it can't rule out airborne spread of COVID-19, so what does this change?	Scientific evidence and expertise	Scientific studies	http://www.abc.net.au	Broadcasting and radio: International	User_329	Individual	Other
23122	2020-07-11	193	41	https://nyti.ms/38ReqM6	Seriously, Just Wear Your Mask	Guidance and policy	Endorsing use and/or stricter guidelines/policy	https://nyti.ms	Journalism: International print	User_15	Organisation	Broadcasting/Journalism
25732	2020-07-13	195	41	https://bylinetimes.com/2020/07/13/the-governments-ten-biggest-coronavirus-lies-unmasked/	THE GOVERNMENT'STen Biggest Coronavirus LiesUnmasked	Fact checking	Fact checking	https://bylinetimes.com	Journalism: International Print	User_55	Organisation	Broadcasting/Journalism
28098	2020-07-14	196	41	https://edition.cnn.com/2020/03/02/health/surgeon-general-coronavirus-masks-risk-trnd/index.html	Masks may actually increase your coronavirus risk if worn improperly, surgeon general warns	Scientific evidence and expertise	Expert opinion	https://edition.cnn.com	Broadcasting and radio: International	User_88	Individual	n/a
29773	2020-07-14	196	41	https://bit.ly/2CaB0mH	How to make a cloth face covering	Guidance and policy	How to make	https://bit.ly	URL shortening	User_330	Organisation	Travel
36421	2020-07-18	200	41	https://www.alhakam.org/humanity-first-brazils-activities-amid-covid-19/	Humanity First Brazil’s activities amid Covid-19	Cases and face mask use outside the UK	Outbreaks and reported cases in other countries	https://www.alhakam.org	Journalism: UK print	User_331	Organisation	Broadcasting/Journalism
37560	2020-07-19	201	41	https://www.theguardian.com/australia-news/2020/jul/19/coronavirus-australia-victoria-reports-three-more-deaths-and-363-new-cases-as-masks-made-mandatory-in-melbourne?utm_term=Autofeed&CMP=twt_gu&utm_medium&utm_source=Twitter#Echobox=1595125376	Coronavirus Victoria: three more deaths and 363 new cases reported as masks made mandatory in Melbourne	Cases and face mask use outside the UK	Face mask use and guidelines/policies in other countries	https://www.theguardian.com	Journalism: UK print	User_4	Organisation	Broadcasting/Journalism
37988	2020-07-19	201	41	https://bylinetimes.com/2020/07/13/the-governments-ten-biggest-coronavirus-lies-unmasked/	THE GOVERNMENT'STen Biggest Coronavirus LiesUnmasked	Fact checking	Fact checking	https://bylinetimes.com	Journalism: International Print	User_70	Individual	Broadcasting/Journalism
38799	2020-07-19	201	41	https://www.news.com.au/lifestyle/health/health-problems/coronavirus-australia-victorian-covid19-cases-spread-at-work/news-story/2f93001e26a77ff8508e9caff00804f3	Coronavirus Australia: Victorian COVID-19 cases spread at work	Cases and face mask use outside the UK	Outbreaks and reported cases in other countries	https://www.news.com.au	Journalism: online only	User_64	Individual	n/a
40444	2020-07-21	203	41	https://www.theguardian.com/world/2020/jul/21/make-masks-compulsory-in-gp-surgeries-to-reduce-covid-19-risk-bma-urges?utm_term=Autofeed&CMP=twt_gu&utm_medium&utm_source=Twitter#Echobox=1595313027	Make masks compulsory in GP surgeries to reduce Covid-19 risk, BMA urges	Guidance and policy	Endorsing use and/or stricter guidelines/policy	https://www.theguardian.com	Journalism: UK print	User_4	Organisation	Broadcasting/Journalism
43340	2020-07-23	205	41	http://london.ca/mask-bylaw	Mandatory Face Coverings By-law - PH-20	Cases and face mask use outside the UK	Face mask use and guidelines/policies in other countries	http://london.ca	Government and public bodies (inc. health agencies)	User_248	Organisation	Government / Government Agency / Local authority
56431	2020-05-29	150	41	https://tfl.gov.uk/campaign/coronavirus-covid-	TFL: Coronavirus	Guidance and policy	Outline of guidance/policy	https://tfl.gov.uk	Travel	User_66	Organisation	Travel
56660	2020-04-02	93	41	https://order-order.com/2020/04/02/salvini-ramps-anti-eu-rhetoric-coronavirus/	SALVINI RAMPS UP ANTI-EU RHETORIC OVER CORONAVIRUS	Cases and face mask use outside the UK	Other	https://order-order.com	Journalism: online only	User_332	Individual	Government / Government Agency / Local authority
56756	2020-03-10	70	41	https://www.theguardian.com/world/2020/mar/10/can-face-mask-stop-coronavirus-covid-19-facts-checked?CMP=twt_gu&utm_source=Twitter&utm_medium#Echobox=1583840512	Can a face mask protect me from coronavirus? Covid-19 myths busted	Fact checking	Fact checking	https://www.theguardian.com	Journalism: UK print	User_4	Organisation	Broadcasting/Journalism
56822	2020-03-04	64	41	https://trib.al/e90ta2C	Breathe easy! Commuters don plastic bags, storage containers and gas masks as coronavirus panic takes hold in UK... despite zero evidence they actually stop infections	Mask Use	Mask(s) in use	https://trib.al	URL shortening	User_60	Organisation	Broadcasting/Journalism
56867	2020-04-11	102	41	https://www.business-live.co.uk/enterprise/scientists-develop-snood-germ-trap-17963710	Scientists develop snood with ‘germ trap’ technology to fight against spread of coronavirus	Retail	Face masks for sale	https://www.business-live.co.uk	Journalism: online only	User_210	Individual	Other
1791	2020-06-12	164	40	https://www.npr.org/2020/06/12/873091962/coronavirus-hits-indigenous-groups-in-colombian-amazon-on-brazilian-border	The Coronavirus Is Spreading Through Indigenous Communities In The Amazon	Cases and face mask use outside the UK	Outbreaks and reported cases in other countries	https://www.npr.org	Broadcasting and radio: international	User_194	Individual	n/a
9735	2020-06-26	178	40	https://www.theguardian.com/world/2020/jun/26/coronavirus-what-kind-of-face-mask-gives-the-best-protection-against-covid-19?CMP=twt_gu&utm_source=Twitter&utm_medium#Echobox=1593160259	What kind of face mask best protects against coronavirus?	Guidance and policy	How to use	https://www.theguardian.com	Journalism: UK print	User_4	Organisation	Broadcasting/Journalism
18228	2020-07-07	189	40	https://news.sky.com/story/coronavirus-not-wearing-a-face-covering-should-be-as-taboo-as-drink-driving-says-top-scientist-12022861	Coronavirus: 'Not wearing a face covering should be as taboo as drink-driving', says top scientist	Scientific evidence and expertise	Expert opinion	https://news.sky.com	Broadcasting and radio: UK	User_128	Individual	n/a
18715	2020-07-07	189	40	https://trib.al/zDYUkiJ	Coronavirus: Tom Hanks says he doesn't have 'much respect' for those who won't wear masks	Cases and face mask use outside the UK	International political/public figure	https://trib.al	URL shortening	User_1	Organisation	Broadcasting/Journalism
20241	2020-07-09	191	40	http://nidirect.gov.uk/articles/coronavirus-covid-19-face-coverings	Coronavirus (COVID-19): face coverings	Guidance and policy	Outline of guidance/policy	http://nidirect.gov.uk	Government and public bodies (inc. health agencies)	User_263	Organisation	Government / Government Agency / Local authority
24237	2020-07-12	194	40	https://www.indy100.com/article/trump-face-mask-coronavirus-covid-water-reed-hospital-9614356	Trump branded a 'loser' for finally wearing a mask after thousands have already died	Cases and face mask use outside the UK	International political/public figure	https://www.indy100.com	Journalism: UK print	User_3	Organisation	Broadcasting/Journalism
24520	2020-07-12	194	40	https://nyti.ms/3ftdS1u	Refusing to Wear a Mask Is Like Driving Drunk	Guidance and policy	Endorsing use and/or stricter guidelines/policy	https://nyti.ms	Journalism: International print	User_15	Organisation	Broadcasting/Journalism
25805	2020-07-13	195	40	https://www.rawstory.com/2020/07/florida-official-who-opposed-local-mask-mandate-in-critical-condition-with-covid-19/	Florida official who opposed local mask mandate in 'critical condition' with COVID-19	Cases and face mask use outside the UK	International political/public figure	https://www.rawstory.com	Journalism: online only	User_58	Individual	Creative Industries
56312	2020-05-23	144	40	https://www.theguardian.com/us-news/2020/may/23/north-dakota-governor-doug-burgum-tears-coronavirus-mask-shaming?utm_term=Autofeed&CMP=twt_gu&utm_medium&utm_source=Twitter#Echobox=1590261353	North Dakota governor on brink of tears as he decries ‘mask shaming’	Cases and face mask use outside the UK	Political tensions in/between other countries	https://www.theguardian.com	Journalism: UK print	User_4	Organisation	Broadcasting/Journalism
56551	2020-02-13	44	40	https://trib.al/YXEJj9K	Coronavirus: London COVID-19 patient took Uber to A&E	Covid-19 (not face mask specific)	UK outbreaks and reported cases	https://trib.al	URL shortening	User_1	Organisation	Broadcasting/Journalism
56564	2020-06-05	157	40	https://trib.al/OXwu23q	Coronavirus: People should start wearing face masks now - and not just on public transport, doctors say	Scientific evidence and expertise	Expert opinion	https://trib.al	URL shortening	User_1	Organisation	Broadcasting/Journalism
56603	2020-06-02	154	40	https://www.newyorker.com/magazine/2020/06/08/how-iceland-beat-the-coronavirus#intcid=recommendations_the-new-yorker-homepage_d70fe847-66ec-471a-969d-060cc149a8f2_popular4-1	How Iceland Beat the Coronavirus	Cases and face mask use outside the UK	Outbreaks and reported cases in other countries	https://www.newyorker.com	Journalism: International print	User_54	Individual	Activist/Campaign group
56611	2020-04-08	99	40	https://archive.is/ER6A1	US Department of Defense give 1 million masks to IDF for coronavirus use	PPE supplies	PPE supplies (International)	https://archive.is	Search Engine	User_14	Individual	other
56676	2020-03-31	91	40	https://www.irishtimes.com/news/world/europe/coronavirus-european-solidarity-sidelined-as-french-interests-take-priority-1.4216184	Coronavirus: European solidarity sidelined as French interests take priority. Row over face masks exposes threat to EU principles of free trade and collaboration	PPE supplies	PPE supplies (International)	https://www.irishtimes.com	Journalism: International print	User_336	Individual	Broadcasting/Journalism
56898	2020-05-10	131	40	https://bit.ly/3cizR9K	New Facial Recognition Tech Only Needs Your Eyes and Eyebrows	Mask Use	Security and face recognition	https://bit.ly	URL shortening	User_337	Individual	Other
57158	2020-05-01	122	40	https://www.theguardian.com/society/2020/may/01/revealed-nhs-procurement-official-privately-selling-ppe?CMP=Share_AndroidApp_Tweet	Revealed: NHS procurement official privately selling PPE amid Covid-19 outbreak	PPE supplies	PPE supplies (UK)	https://www.theguardian.com	Journalism: UK print	User_137	Individual	n/a
3177	2020-06-15	167	39	https://www.gov.uk/guidance/coronavirus-covid-19-safer-travel-guidance-for-passengers#exemptions-face-coverings	Guidance Coronavirus (COVID-19): safer travel guidance for passengers	Guidance and policy	Outline of guidance/policy	https://www.gov.uk	Government and public bodies (inc. health agencies)	User_339	Organisation	Travel
8362	2020-06-23	175	39	https://www.independent.co.uk/news/health/coronavirus-face-masks-mandatory-social-distancing-one-metre-rule-bma-covid-19-a9582126.html?utm_medium=Social&utm_source=Twitter#Echobox=1592944540	Coronavirus: Face masks should be mandatory for public as social distancing relaxed to one metre, say doctors	Scientific evidence and expertise	Expert opinion	https://www.independent.co.uk	Journalism: UK print	User_3	Organisation	Broadcasting/Journalism
14791	2020-07-02	184	39	https://www.independent.co.uk/life-style/coronavirus-sign-vintage-shop-masks-store-covid-19-a9598901.html?utm_medium=Social&utm_source=Twitter#Echobox=1593721262	VINTAGE STORE'S SIGN ABOUT WEARING MASKS GOES VIRAL: 'THIS IS SAVAGE'. Owner says wearing mask is sign of 'compassion and intelligence	Mask Use	Enforcement	https://www.independent.co.uk	Journalism: UK print	User_3	Organisation	Broadcasting/Journalism
15740	2020-07-03	185	39	https://bbc.in/3f1pyZ4	Coronavirus: Brazil's Bolsonaro waters down law requiring face masks	Cases and face mask use outside the UK	Face mask use and guidelines/policies in other countries	https://bbc.in	Broadcasting and radio: UK	User_5	Organisation	Broadcasting/Journalism
19296	2020-07-08	190	39	https://coconuts.co/bali/features/covid-19-doesnt-excuse-lomboks-discriminatory-dress-code/	COVID-19 doesn’t excuse Lombok’s discriminatory dress code	Mask Use	Prejudice associated with face coverings or general appearance	https://coconuts.co	Journalism: online only	User_340	Individual	Academia/Research/University
29481	2020-07-14	196	39	https://www.itv.com/news/2020-07-14/impossible-to-enforce-new-face-mask-rules-in-shops-says-met-police-federation-chair	Coronavirus: Shops can call police if customers fail to wear face covering, Hancock says	Mask Use	Enforcement	https://www.itv.com	Broadcasting and radio: UK	User_31	Organisation	Broadcasting/Journalism
32899	2020-07-15	197	39	https://www.theguardian.com/commentisfree/2020/jul/15/mask-discourse-is-the-latest-stupid-episode-in-our-endless-coronavirus-hell?CMP=twt_gu&utm_source=Twitter&utm_medium#Echobox=1594809532	Mask discourse is the latest stupid episode in our endless coronavirus hell. What’s with anti-mask ideologues? If you told me dunking my head in a barrel of hand sanitiser would bring back normality faster, I’d do it	Guidance and policy	Endorsing use and/or stricter guidelines/policy	https://www.theguardian.com	Journalism: UK print	User_4	Organisation	Broadcasting/Journalism
35405	2020-07-17	199	39	https://www.google.co.uk/amp/s/nationalpost.com/news/senior-haliburton-resident-who-refused-to-wear-mask-at-store-was-shot-dead-in-altercation-with-ontario-police/wcm/4629b110-17d2-412f-9be7-1d576826a706/amp/	Haliburton senior who refused to wear mask at store fatally shot in altercation with Ontario police	Cases and face mask use outside the UK	International political/public figure	https://www.google.co.uk	Search Engine	User_341	Individual	Other
50827	2020-07-27	209	39	http://Express.co.uk https://www.express.co.uk/news/uk/1314915/george-galloway-nicola-sturgeon-snp-coronavirus-face-masks-scotland	Invalid Link	Invalid Link	Invalid Link	http://Express.co.uk	Journalism: UK print	User_342	Individual	n/a
51824	2020-07-28	210	39	https://www.breitbart.com/tech/2020/07/27/facebook-censors-viral-video-of-doctors-capitol-hill-coronavirus-press-conference/	Facebook, Google/YouTube, Twitter Censor Viral Video of Doctors’ Capitol Hill Coronavirus Press Conference	Covid-19 (not face mask specific)	Other	https://www.breitbart.com	Journalism: online only	User_343	Individual	n/a
54406	2020-07-30	212	39	https://vm.tiktok.com/J2ACDfb/	@camhigby #conservative #mask #liberal #socialist #science #covid #lgbt #equality #trump2020 #Bernie #trending #viral #fyp #foryou	Cases and face mask use outside the UK	Face mask use and guidelines/policies in other countries	https://vm.tiktok.com	Social media	User_241	Individual	Other
56384	2020-05-01	122	39	https://trib.al/9ARfzoP	Coronavirus: Number 10 says face coverings have 'weak but positive effect' in slowing COVID-19	Scientific evidence and expertise	Scientific studies	https://trib.al	URL shortening	User_1	Organisation	Broadcasting/Journalism
56470	2020-04-29	120	39	https://trib.al/f6Wqxmj	Invalid Link	Invalid Link	Invalid Link	https://trib.al	URL shortening	User_1	Organisation	Broadcasting/Journalism
56499	2020-05-12	133	39	http://news.sky.com/story/coronavirus-ryanair-plots-july-return-with-40-of-flights-and-masks-required-11986849	Coronavirus: Ryanair plots July return with passengers and crew required to wear face masks	Guidance and policy	Guidance update	http://news.sky.com	Broadcasting and radio: UK	User_1	Organisation	Broadcasting/Journalism
56554	2020-04-12	103	39	https://econ.trib.al/KmEvPHf	Maskarade—how can “silent transmission” be prevented?	Scientific evidence and expertise	Scientific studies	https://econ.trib.al	URL shortening	User_61	Organisation	Broadcasting/Journalism
56580	2020-04-04	95	39	https://www.theguardian.com/world/2020/apr/04/china-mourns-covid-19-whistleblowers-as-trump-dismisses-us-face-mask-advice?utm_term=Autofeed&CMP=twt_gu&utm_medium&utm_source=Twitter#Echobox=1585982241	China mourns Covid-19 victims as Trump dismisses US face mask advice	Cases and face mask use outside the UK	International political/public figure	https://www.theguardian.com	Journalism: UK print	User_4	Organisation	Broadcasting/Journalism
56764	2020-04-24	115	39	https://podfollow.com/the-full-fact-podcast/episode/ce9f8963e6e1793f60210f79126231c4f28f0ab1	The Full Fact Podcast - Test, Test, Test	Fact checking	Fact checking	https://podfollow.com	URL shortening	User_117	Organisation	Charity/Volunteer Organisation
5116	2020-06-18	170	38	https://www.itv.com/news/2020-06-17/italy-post-coronavirus-covid-19-lockdown-social-distancing-masks/	Italy's message to UK: 'Don't consider easing social distancing until masks become norm'	Cases and face mask use outside the UK	Face mask use and guidelines/policies in other countries	https://www.itv.com	Broadcasting and radio: UK	User_277	Individual	n/a
10486	2020-06-27	179	38	https://www.dailymail.co.uk/news/article-8465287/amp/Boss-pub-chain-Marstons-declares-war-coronavirus-red-tape.html?__twitter_impression=true	Contact details? No, just pop in for a pint: Boss of pub chain Marston's declares war on coronavirus red tape - and refuses to make staff wear masks because it would 'feel like a hospital	Guidance and policy	Against use and/or guidelines/policy	https://www.dailymail.co.uk	Journalism: UK print	User_268	Individual	n/a
10928	2020-06-28	180	38	https://bit.ly/2YskQNR	Coronavirus (COVID-19)	Guidance and policy	Outline of guidance/policy	https://bit.ly	URL shortening	User_348	Organisation	Medical/Healthcare (inc. NHS)
13235	2020-07-01	183	38	https://www.independent.co.uk/life-style/health-and-families/coronavirus-face-mask-covid-19-pandemic-a9595221.html?utm_medium=Social&utm_source=Twitter#Echobox=1593598199	SCIENTIST REVEALS HOW MASKS STOP CORONAVIRUS FROM SPREADING IN VIRAL PHOTOS	Scientific evidence and expertise	Scientific studies	https://www.independent.co.uk	Journalism: UK print	User_3	Organisation	Broadcasting/Journalism
13824	2020-07-02	184	38	https://www.theguardian.com/world/video/2020/jul/02/trump-hopes-coronavirus-will-just-disappear-and-says-hes-all-for-masks-video?utm_term=Autofeed&CMP=twt_gu&utm_medium&utm_source=Twitter#Echobox=1593656612	Invalid Link	Invalid Link	Invalid Link	https://www.theguardian.com	Journalism: UK print	User_4	Organisation	Broadcasting/Journalism
14909	2020-07-02	184	38	https://bbc.in/2VGlZjo	Coronavirus: Texas governor mandates wearing of face masks	Cases and face mask use outside the UK	Face mask use and guidelines/policies in other countries	https://bbc.in	Broadcasting and radio: UK	User_5	Organisation	Broadcasting/Journalism
18865	2020-07-07	189	38	https://www.independent.co.uk/news/health/coronavirus-news-face-masks-increase-risk-infection-doctor-jenny-harries-a9396811.html	Coronavirus: Face masks could increase risk of infection, medical chief warns	Scientific evidence and expertise	Expert opinion	https://www.independent.co.uk	Journalism: UK print	User_52	Individual	Government / Government Agency / Local authority
23883	2020-07-12	194	38	https://www.indy100.com/article/trump-face-mask-coronavirus-covid-water-reed-hospital-9614356	Trump branded a 'loser' for finally wearing a mask after thousands have already died	Cases and face mask use outside the UK	International political/public figure	https://www.indy100.com	Journalism: UK print	User_3	Organisation	Broadcasting/Journalism
26050	2020-07-13	195	38	https://trib.al/Spcgx1W	Coronavirus: Britons 'should be wearing face masks in shops', says Boris Johnson	Cases and face mask use outside the UK	International political/public figure	https://trib.al	URL shortening	User_1	Organisation	Broadcasting/Journalism
32250	2020-07-15	197	38	https://www.foxnews.com/world/who-guidance-healthy-people-wear-masks-around-coronavirus-patients	WHO guidance: Healthy people should wear masks only when 'taking care of' coronavirus patients	Guidance and policy	Outline of guidance/policy	https://www.foxnews.com	Broadcasting and radio: International	User_88	Individual	n/a
35513	2020-07-17	199	38	https://www.theguardian.com/world/2020/jul/17/what-kind-of-face-mask-gives-the-best-protection-against-coronavirus?CMP=twt_gu&utm_source=Twitter&utm_medium#Echobox=1594975069	What kind of face mask best protects against coronavirus?	Guidance and policy	How to use	https://www.theguardian.com	Journalism: UK print	User_4	Organisation	Broadcasting/Journalism
38610	2020-07-19	201	38	https://www.zerohedge.com/political/face-mask-usage-demographic	Invalid Link	Invalid Link	Invalid Link	https://www.zerohedge.com	Journalism: online only	User_14	Individual	other
45002	2020-07-24	206	38	https://news.sky.com/story/coronavirus-how-to-make-yourself-understood-while-wearing-a-face-mask-12034762	Coronavirus: How to make yourself understood while wearing a face covering	Exemptions and disability concerns	Exemptions and disability concerns	https://news.sky.com	Broadcasting and radio: UK	User_349	Organisation	Professional Association/Union
48050	2020-07-25	207	38	https://youtu.be/UNCNM7AZPFg https://thorax.bmj.com/content/early/2020/07/24/thoraxjnl-2020-215748	Invalid Link	Invalid Link	Invalid Link	https://youtu.be	Social media	User_350	Individual	Medical/Healthcare (inc. NHS)
51291	2020-07-28	210	38	http://gov.uk/guidance/coronavirus-covid-19-safer-travel-guidance-for-passengers	Coronavirus (COVID-19): safer travel guidance for passengers	Guidance and policy	Outline of guidance/policy	http://gov.uk	Government and public bodies (inc. health agencies)	User_17	Organisation	Medical/Healthcare (inc. NHS)
53398	2020-07-30	212	38	https://www.theguardian.com/australia-news/2020/jul/30/victoria-makes-masks-compulsory-for-all-as-it-records-13-more-covid-19-deaths-and-723-new-cases?utm_term=Autofeed&CMP=twt_gu&utm_medium&utm_source=Twitter#Echobox=1596085642	Victoria makes masks compulsory for all as it records 13 more Covid-19 deaths and 723 new cases	Cases and face mask use outside the UK	Face mask use and guidelines/policies in other countries	https://www.theguardian.com	Journalism: UK print	User_4	Organisation	Broadcasting/Journalism
56385	2020-05-28	149	38	https://trib.al/0tMtg5O	Invalid Link	Invalid Link	Invalid Link	https://trib.al	URL shortening	User_1	Organisation	Broadcasting/Journalism
56418	2020-05-05	126	38	http://news.sky.com/story/coronavirus-face-masks-yes-empty-middle-seats-no-says-airlines-body-11983672	Coronavirus: Face masks yes, empty middle seats no, says airlines body	Guidance and policy	Guidance update	http://news.sky.com	Broadcasting and radio: UK	User_1	Organisation	Broadcasting/Journalism
56557	2020-04-27	118	38	http://ow.ly/XuF150zptiN	Masks and health: from the 19th century to COVID-19. Historian of medicine Dr Jennifer Wallis explores some of the parallels between 19th-century health concerns and the current pandemic, and introduces us to one of her favourite Victorian objects.	Scientific evidence and expertise	Expert opinion	http://ow.ly	URL shortening	User_346	Organisation	Academia/Research/University
56567	2020-03-27	87	38	https://www.businessinsider.com/coronavirus-make-own-face-mask-2020-3?r=US&IR=T	There's a global shortage of face masks — but people around the world are using creative methods to make their own	PPE supplies	PPE supplies (International)	https://www.businessinsider.com	Journalism: online only	User_351	Individual	Broadcasting/Journalism
56631	2020-04-19	110	38	https://www.mirror.co.uk/news/uk-news/breaking-vital-coronavirus-ppe-turkey-21890823	Delivery of 84 tonnes of protective gear for NHS workers from Turkey is delayed	PPE supplies	PPE supplies (UK)	https://www.mirror.co.uk	Journalism: UK print	User_269	Individual	n/a
56743	2020-04-22	113	38	https://trib.al/L5JpHBa	Home-made face masks could slow down spread of the coronavirus, top scientists say as industry bosses warn UK would NOT have enough supply if ministers made masks mandatory for all Britons	Scientific evidence and expertise	Expert opinion	https://trib.al	URL shortening	User_60	Organisation	Broadcasting/Journalism
56766	2020-04-28	119	38	https://www.theguardian.com/us-news/2020/apr/28/nurse-lockdown-protests-coronavirus-hospitals?utm_term=Autofeed&CMP=twt_gu&utm_medium&utm_source=Twitter#Echobox=1588072700	Thirty-six hours on one mask': an ER nurse on life in the thick of the pandemic	PPE supplies	PPE supplies (UK)	https://www.theguardian.com	Journalism: UK print	User_4	Organisation	Broadcasting/Journalism
56970	2020-01-30	30	38	https://www.independent.co.uk/news/uk/home-news/coronavirus-china-face-masks-boots-amazon-stock-flu-hygiene-a9309771.html?utm_medium=Social&utm_source=Twitter#Echobox=1580404150	Coronavirus: Face masks sell out but experts say they won’t prevent spread of deadly virus	Scientific evidence and expertise	Expert opinion	https://www.independent.co.uk	Journalism: UK print	User_3	Organisation	Broadcasting/Journalism
1245	2020-06-12	164	37	https://www.lbcnews.co.uk/uk-news/face-masks-mandatory-for-uber-drivers-passengers/	Face masks mandatory for Uber drivers and passengers from Monday	Guidance and policy	Guidance update	https://www.lbcnews.co.uk	Broadcasting and radio: UK	User_270	Organisation	Travel
5679	2020-06-19	171	37	https://bbc.in/3eeSxrH	Coronavirus: American Airlines passenger removed for not wearing mask	Mask Use	Mask(s) not being worn or misused	https://bbc.in	Broadcasting and radio: UK	User_5	Organisation	Broadcasting/Journalism
7104	2020-06-21	173	37	https://news.stv.tv/politics/coronavirus-18-train-stations-to-provide-free-face-masks	Coronavirus: 18 train stations to provide free face masks. ScotRail said free masks would be available for a 'limited period' as face coverings made mandatory from Monday	Guidance and policy	Guidance update	https://news.stv.tv	Broadcasting and radio: UK	User_40	Organisation	Broadcasting/Journalism
10003	2020-06-26	178	37	https://assets.publishing.service.gov.uk/government/uploads/system/uploads/attachment_data/file/895818/S0485_EMG_SARS-CoV-2_in_the_hospital_environment.pdf https://twitter.com/uksciencechief/status/1276519169723334659	Invalid Link	Invalid Link	Invalid Link	https://assets.publishing.service.gov.uk	Government and public bodies (inc. health agencies)	User_153	Individual	n/a
10253	2020-06-27	179	37	https://www.miamiherald.com/news/coronavirus/article243833302.html	Florida’s runaway covid spike hits record high. Governor refuses to mandate masks	Cases and face mask use outside the UK	Face mask use and guidelines/policies in other countries	https://www.miamiherald.com	Journalism: International print	User_58	Individual	Creative Industries
13268	2020-07-01	183	37	https://www.theguardian.com/world/2020/jul/01/what-kind-of-face-mask-best-protection-against-covid-19-coronavirus?CMP=twt_gu&utm_source=Twitter&utm_medium#Echobox=1593596398	What kind of face mask best protects against coronavirus?	Guidance and policy	How to use	https://www.theguardian.com	Journalism: UK print	User_4	Organisation	Broadcasting/Journalism
15878	2020-07-04	186	37	https://www.theguardian.com/us-news/2020/jul/03/trump-face-masks-coronavirus-covid-19?utm_term=Autofeed&CMP=twt_gu&utm_medium&utm_source=Twitter#Echobox=1593845708	Consigning his voters to sickness': Trump fuels culture war over masks	Cases and face mask use outside the UK	Political tensions in/between other countries	https://www.theguardian.com	Journalism: UK print	User_4	Organisation	Broadcasting/Journalism
16873	2020-07-05	187	37	https://www.theguardian.com/world/live/2020/jul/05/coronavirus-live-news-daily-global-cases-top-200000-as-australias-toughest-lockdown-begins?CMP=twt_gu&utm_source=Twitter&utm_medium#Echobox=1593952655	Spain puts part of Galicia back into lockdown; doubts over Republican National Convention – as it happened	Cases and face mask use outside the UK	Outbreaks and reported cases in other countries	https://www.theguardian.com	Journalism: UK print	User_4	Organisation	Broadcasting/Journalism
20920	2020-07-10	192	37	https://trib.al/4BevSTY	Coronavirus: UK quarantine rules end for travellers from dozens of countries	Covid-19 (not face mask specific)	Mitigation strategies	https://trib.al	URL shortening	User_1	Organisation	Broadcasting/Journalism
22535	2020-07-11	193	37	http://mclrn.co/McLarenMask	McLAREN F1 MERCHANDISE	Retail	Face masks for sale	http://mclrn.co	Invalid	User_354	Organisation	Other
24299	2020-07-12	194	37	https://nyti.ms/2Wb0mI5	Refusing to Wear a Mask Is Like Driving Drunk	Guidance and policy	Endorsing use and/or stricter guidelines/policy	https://nyti.ms	Journalism: International print	User_15	Organisation	Broadcasting/Journalism
38461	2020-07-19	201	37	https://bylinetimes.com/2020/07/13/the-governments-ten-biggest-coronavirus-lies-unmasked/	THE GOVERNMENT'STen Biggest Coronavirus LiesUnmasked	Fact checking	Fact checking	https://bylinetimes.com	Journalism: International Print	User_70	Individual	Broadcasting/Journalism
38917	2020-07-20	202	37	https://www.theguardian.com/world/live/2020/jul/20/coronavirus-live-news-trump-says-fauci-alarmist-as-hong-kong-makes-masks-mandatory-indoors?utm_term=Autofeed&CMP=twt_gu&utm_medium&utm_source=Twitter#Echobox=1595204106	Brazil's death toll reaches 80,000 – as it happened	Cases and face mask use outside the UK	Outbreaks and reported cases in other countries	https://www.theguardian.com	Journalism: UK print	User_4	Organisation	Broadcasting/Journalism
40475	2020-07-21	203	37	https://www.bbc.co.uk/news/uk-england-essex-53474772	Coronavirus: Gull caught in PPE face mask in Chelmsford	Environmental impact	Environmental impact	https://www.bbc.co.uk	Broadcasting and radio: UK	User_229	Organisation	Activist/Campaign group
41565	2020-07-22	204	37	https://www.redbubble.com/i/mask/Pigs-Snout-by-MarkUK97/52689437.9G0D8#&gid=1&pid=1	Pigs Snout Mask	Retail	Face masks for sale	https://www.redbubble.com	Retail	User_162	Individual	Creative Industries
42273	2020-07-22	204	37	https://www.theguardian.com/world/2020/jul/22/what-kind-of-face-mask-gives-the-best-protection-against-coronavirus?CMP=twt_gu&utm_source=Twitter&utm_medium#Echobox=1595416178	What kind of face mask best protects against coronavirus?	Guidance and policy	How to use	https://www.theguardian.com	Journalism: UK print	User_4	Organisation	Broadcasting/Journalism
44488	2020-07-24	206	37	https://trib.al/1vug6vw	Coronavirus: What shops do I have to wear a face covering in? Rules changing in England on Friday	Guidance and policy	Guidance update	https://trib.al	URL shortening	User_1	Organisation	Broadcasting/Journalism
45064	2020-07-24	206	37	https://www.independent.co.uk/extras/indybest/face-mask-covering-reusable-washable-filter-where-to-buy-uk-coronavirus-a9634136.html	Face masks: The ultimate buying guide for reusable face coverings	Retail	Face masks for sale	https://www.independent.co.uk	Journalism: UK print	User_3	Organisation	Broadcasting/Journalism
45949	2020-07-24	206	37	https://www.cebm.net/covid-19/masking-lack-of-evidence-with-politics/	Masking lack of evidence with politics	Scientific evidence and expertise	Scientific studies	https://www.cebm.net	Academic/science journal and/or organisation	User_228	Organisation	Academia/Research/University
50873	2020-07-27	209	37	https://www.independent.co.uk/life-style/health-and-families/coronavirus-face-security-safety-hand-washing-hygiene-study-a9640361.html?utm_medium=Social&utm_source=Twitter#Echobox=1595866105	CORONAVIRUS: WEARING A FACE MASK DOES NOT LEAD TO ‘FALSE SENSE OF SECURITY’, STUDY FINDS	Scientific evidence and expertise	Scientific studies	https://www.independent.co.uk	Journalism: UK print	User_3	Organisation	Broadcasting/Journalism
51646	2020-07-28	210	37	https://www.theguardian.com/world/live/2020/jul/28/coronavirus-live-news-who-says-covid-19-is-easily-the-most-severe-crisis-it-has-faced?CMP=twt_gu&utm_source=Twitter&utm_medium#Echobox=1595936350	WHO warns of 'one big wave' of virus – as it happened	Cases and face mask use outside the UK	Outbreaks and reported cases in other countries	https://www.theguardian.com	Journalism: UK print	User_4	Organisation	Broadcasting/Journalism
56401	2020-05-11	132	37	https://trib.al/6G9opFK	Coronavirus: No haircuts, pubs or restaurants until July at the earliest, says Dominic Raab	Covid-19 (not face mask specific)	Mitigation strategies	https://trib.al	URL shortening	User_1	Organisation	Broadcasting/Journalism
56545	2020-04-30	121	37	https://trib.al/5H89vJ2	Coronavirus masks: Boris Johnson signals U-turn over 'useful' face coverings	UK Political and public figures	Public/political figure encouraging use, stricter guidelines or wearing	https://trib.al	URL shortening	User_1	Organisation	Broadcasting/Journalism
56556	2020-04-27	118	37	https://on.ft.com/3eW93xt	Culture war: How Danone kept making yoghurt in the pandemic	Covid-19 (not face mask specific)	Other	https://on.ft.com	Journalism: UK print	User_48	Organisation	Broadcasting/Journalism
56697	2020-02-07	38	37	https://www.chathamhouse.org/file/explainer-coronavirus-what-you-need-know	Invalid Link	Invalid Link	Invalid Link	https://www.chathamhouse.org	Academic/science journal and/or organisation	User_280	Organisation	Academia/Research/University
56729	2020-05-02	123	37	https://l-bc.co/35piBwI	Son of fallen NHS doctor exposes shocking practice of withholding PPE	PPE supplies	PPE supplies (UK)	https://l-bc.co	URL shortening	User_103	Organisation	Broadcasting/Journalism
56754	2020-06-02	154	37	https://www.mirror.co.uk/science/couples-should-wear-masks-having-22123980	Couples 'should wear masks while having sex' amid coronavirus pandemic, experts advise	Scientific evidence and expertise	Expert opinion	https://www.mirror.co.uk	Journalism: UK print	User_219	Organisation	Broadcasting/Journalism
56782	2020-05-21	142	37	https://www.dailymail.co.uk/news/article-8343169/London-Mayor-Sadiq-Khan-launches-investigation-TFL-coronavirus-deaths.html	Sadiq Khan says he is considering making wearing face masks MANDATORY when taking the Tube and London buses	UK Political and public figures	Endorsing use and/or stricter guidelines/policy	https://www.dailymail.co.uk	Journalism: UK print	User_135	Individual	Academia/Research/University
56907	2020-01-31	31	37	https://www.independent.co.uk/news/world/asia/coronavirus-latest-china-wuhan-picture-man-outbreak-a9310846.html	Coronavirus: Man found dead in street in face mask in shocking image	Cases and face mask use outside the UK	Face mask use and guidelines/policies in other countries	https://www.independent.co.uk	Journalism: UK print	User_3	Organisation	Broadcasting/Journalism
57310	2020-03-20	80	37	http://Change.org/NHS4All https://www.mirror.co.uk/news/uk-news/coronavirus-nhs-staff-being-used-21716881?utm_source=twitter.com&utm_medium=social&utm_campaign=sharebar	Invalid Link	Invalid Link	Invalid Link	http://Change.org	Petition/Campaign	User_77	Organisation	Activist/Campaign group
5106	2020-06-18	170	36	https://www.independent.co.uk/arts-entertainment/music/news/bruce-springsteen-trump-mask-coronavirus-us-radio-a9572256.html	Bruce Springsteen tells Trump: ‘Put on a f***ing mask’	Cases and face mask use outside the UK	International political/public figure	https://www.independent.co.uk	Journalism: UK print	User_3	Organisation	Broadcasting/Journalism
5607	2020-06-18	170	36	https://www.independent.co.uk/arts-entertainment/music/news/bruce-springsteen-trump-mask-coronavirus-us-radio-a9572256.html?utm_term=Autofeed&utm_medium=Social&utm_source=Twitter#Echobox=1592511182	Bruce Springsteen tells Trump: ‘Put on a f***ing mask’	Cases and face mask use outside the UK	International political/public figure	https://www.independent.co.uk	Journalism: UK print	User_3	Organisation	Broadcasting/Journalism
13689	2020-07-01	183	36	https://www.independent.co.uk/life-style/jennifer-aniston-face-mask-selfie-instagram-coronavirus-debate-political-a9594876.html?utm_term=Autofeed&utm_medium=Social&utm_source=Twitter#Echobox=1593634811	JENNIFER ANISTON URGES FANS TO ‘WEAR A DAMN MASK’ AMID CORONAVIRUS OUTBREAK: ‘IT SHOULDN’T BE A DEBATE’	Cases and face mask use outside the UK	International political/public figure	https://www.independent.co.uk	Journalism: UK print	User_3	Organisation	Broadcasting/Journalism
14941	2020-07-03	185	36	https://www.theguardian.com/us-news/2020/jul/02/texas-governor-face-mask-order-coronavirus-covid-19?utm_term=Autofeed&CMP=twt_gu&utm_medium&utm_source=Twitter#Echobox=1593736261	Texas governor orders residents to wear face masks as coronavirus cases surge	Cases and face mask use outside the UK	Face mask use and guidelines/policies in other countries	https://www.theguardian.com	Journalism: UK print	User_4	Organisation	Broadcasting/Journalism
15642	2020-07-03	185	36	https://news.sky.com/story/coronavirus-houston-doctor-says-were-heading-to-pure-hell-as-covid-19-cases-spike-in-texas-12020307	Coronavirus: Houston doctor says 'we're heading to pure hell' as COVID-19 cases spike in Texas	Cases and face mask use outside the UK	Outbreaks and reported cases in other countries	https://news.sky.com	Broadcasting and radio: UK	User_44	Individual	Medical/Healthcare (inc. NHS)
20825	2020-07-10	192	36	https://www.gov.scot/publications/coronavirus-covid-19-phase-3-staying-safe-and-protecting-others/pages/face-coverings/	Coronavirus (COVID-19): public use of face coverings	Guidance and policy	Outline of guidance/policy	https://www.gov.scot	Government and public bodies (inc. health agencies)	User_293	Individual	Government / Government Agency / Local authority
20945	2020-07-10	192	36	https://trib.al/4BevSTY	Coronavirus: UK quarantine rules end for travellers from dozens of countries	Covid-19 (not face mask specific)	Mitigation strategies	https://trib.al	URL shortening	User_1	Organisation	Broadcasting/Journalism
29359	2020-07-14	196	36	http://ow.ly/wlRg50AxQpo	Analysis Face masks for the public during the covid-19 crisis	Scientific evidence and expertise	Scientific studies	http://ow.ly	URL shortening	User_357	Organisation	Academia/Research/University
33547	2020-07-15	197	36	http://news.sky.com/story/coronavirus-cleaners-who-removed-bankys-face-mask-tube-graffiti-did-not-know-who-painted-it-12029216	Coronavirus: Cleaners who removed Banksy's face mask Tube graffiti 'did not know who painted it'	Art	Art	http://news.sky.com	Broadcasting and radio: UK	User_1	Organisation	Broadcasting/Journalism
35122	2020-07-16	198	36	https://www.nejm.org/doi/full/10.1056/NEJMp2006372?query=TOC	Universal Masking in Hospitals in the Covid-19 Era	Scientific evidence and expertise	Scientific studies	https://www.nejm.org	Academic/science journal and/or organisation	User_14	Individual	other
37069	2020-07-18	200	36	https://www.theguardian.com/world/live/2020/jul/18/coronavirus-live-news-record-rise-global-covid-cases-us-brazil-india-south-africa-uk-australia-parliament-postponed-trump?CMP=twt_gu&utm_source=Twitter&utm_medium#Echobox=1595085061	Thousands protest over Israel coronavirus response – as it happened	Cases and face mask use outside the UK	Political tensions in/between other countries	https://www.theguardian.com	Journalism: UK print	User_4	Organisation	Broadcasting/Journalism
39168	2020-07-20	202	36	https://bylinetimes.com/2020/07/13/the-governments-ten-biggest-coronavirus-lies-unmasked/	THE GOVERNMENT'STen Biggest Coronavirus LiesUnmasked	Fact checking	Fact checking	https://bylinetimes.com	Journalism: International Print	User_55	Organisation	Broadcasting/Journalism
45771	2020-07-24	206	36	https://unherd.com/2020/07/swedens-anders-tegnell-judge-me-in-a-year/	Why we aren’t wearing masks in Sweden	Cases and face mask use outside the UK	Face mask use and guidelines/policies in other countries	https://unherd.com	Journalism: online only	User_358	Organisation	Broadcasting/Journalism
56153	2020-03-15	75	36	https://bbc.in/33lkkC6	Coronavirus: Nigerian celebrities wear blinged-up masks	Art	Art	https://bbc.in	Broadcasting and radio: UK	User_5	Organisation	Broadcasting/Journalism
56396	2020-02-10	41	36	http://news.sky.com/story/coronavirus-can-face-masks-really-protect-you-11931121	Coronavirus: What does the science actually say about face coverings?	Scientific evidence and expertise	Scientific studies	http://news.sky.com	Broadcasting and radio: UK	User_1	Organisation	Broadcasting/Journalism
56411	2020-05-01	122	36	https://trib.al/Q2Maogf	Coronavirus masks: Boris Johnson signals U-turn over 'useful' face coverings	UK Political and public figures	Public/political figure encouraging use, stricter guidelines or wearing	https://trib.al	URL shortening	User_1	Organisation	Broadcasting/Journalism
56421	2020-04-15	106	36	https://www.theguardian.com/world/2020/apr/14/should-everyone-be-wearing-face-masks?CMP=twt_gu&utm_source=Twitter&utm_medium#Echobox=1586935571	Coronavirus: should everyone be wearing face masks?	Scientific evidence and expertise	Expert opinion	https://www.theguardian.com	Journalism: UK print	User_4	Organisation	Broadcasting/Journalism
56560	2020-02-13	44	36	https://www.nytimes.com/2020/02/13/opinion/coronavirus-face-mask-effective.html	Why Do People Really Wear Face Masks During an Epidemic?	Mask Use	Mask(s) in use	https://www.nytimes.com	Journalism: International print	User_226	Organisation	Academia/Research/University
56595	2020-05-18	139	36	https://www.theguardian.com/uk-news/2020/may/18/train-services-ramped-up-as-coronavirus-travel-restrictions-eased-in-england	Commuters heed warning to avoid train network in England	Covid-19 (not face mask specific)	Mitigation strategies	https://www.theguardian.com	Journalism: UK print	User_132	Individual	n/a
56749	2020-05-04	125	36	https://www.theatlantic.com/health/archive/2020/04/dont-wear-mask-yourself/610336/	The Real Reason to Wear a Mask	Scientific evidence and expertise	Scientific studies	https://www.theatlantic.com	Journalism: International print	User_110	Individual	Other
56944	2020-06-06	158	36	https://www.theguardian.com/commentisfree/2020/jun/05/face-masks-coronavirus?CMP=share_btn_tw	We can't be 100% sure face masks work – but that shouldn't stop us wearing them	Scientific evidence and expertise	Expert opinion	https://www.theguardian.com	Journalism: UK print	User_77	Organisation	Activist/Campaign group
57276	2020-04-02	93	36	https://www.rt.com/op-ed/484756-us-france-masks-covid/	‘America First’: Covid-19 exposes cracks in Trans-Atlantic solidarity as US snatches up France-bound masks	PPE supplies	PPE supplies (International)	https://www.rt.com	Broadcasting and radio: International	User_14	Individual	other
57421	2020-06-05	157	36	https://news.sky.com/story/coronavirus-die-in-outside-dominic-cummings-house-over-covid-19-response-12000769	Coronavirus: 'Die-in' outside Dominic Cummings's house over COVID-19 response	UK Political and public figures	Breaking social distancing rules	https://news.sky.com	Broadcasting and radio: UK	User_159	Individual	Creative Industries
57443	2020-04-04	95	36	https://fcced.com/pharm-firm-defrauded-coronavirus-scam-43201852/	Singapore: Pharmaceutical firm defrauded in $7.2 million coronavirus related scam	Covid-19 (not face mask specific)	Other	https://fcced.com	Journalism: news aggregator	User_282	Organisation	Broadcasting/Journalism
1665	2020-06-12	164	35	https://www.bmj.com/content/369/bmj.m1676	The scandal of modern slavery in the trade of masks and gloves	PPE supplies	PPE supplies (International)	https://www.bmj.com	Academic/science journal and/or organisation	User_30	Individual	n/a
10631	2020-06-27	179	35	https://services.aap.org/en/pages/2019-novel-coronavirus-covid-19-infections/clinical-guidance/covid-19-planning-considerations-return-to-in-person-education-in-schools/#.XvZQ5fK-xNs.email	COVID-19 Guidance for Safe Schools	Guidance and policy	Outline of guidance/policy	https://services.aap.org	Professional body/Union	User_360	Individual	Medical/Healthcare (inc. NHS)
12162	2020-06-29	181	35	https://www.theguardian.com/us-news/2020/jun/29/andrew-cuomo-donald-trump-mask-coronavirus-restaurants?utm_term=Autofeed&CMP=twt_gu&utm_medium&utm_source=Twitter#Echobox=1593464623	Cuomo tells Trump to 'put a mask on it' as New York reconsiders indoor dining	Cases and face mask use outside the UK	International political/public figure	https://www.theguardian.com	Journalism: UK print	User_4	Organisation	Broadcasting/Journalism
13799	2020-07-02	184	35	https://bbc.in/2YNujQa	Coronavirus: 'I'm all for masks,' says Trump in change of tone	Cases and face mask use outside the UK	International political/public figure	https://bbc.in	Broadcasting and radio: UK	User_5	Organisation	Broadcasting/Journalism
14220	2020-07-02	184	35	http://news.sky.com/story/coronavirus-scotland-to-keep-two-metre-rule-and-make-face-coverings-in-shops-mandatory-12019604	Coronavirus: Scotland to keep two-metre rule and make face coverings in shops mandatory	Guidance and policy	Policy update	http://news.sky.com	Broadcasting and radio: UK	User_1	Organisation	Broadcasting/Journalism
16576	2020-07-05	187	35	https://nyti.ms/3iv7AQK	Seriously, Just Wear Your Mask	Guidance and policy	Endorsing use and/or stricter guidelines/policy	https://nyti.ms	Journalism: International print	User_15	Organisation	Broadcasting/Journalism
25183	2020-07-13	195	35	https://trib.al/DZg23XB	Invalid Link	Invalid Link	Invalid Link	https://trib.al	URL shortening	User_1	Organisation	Broadcasting/Journalism
26007	2020-07-13	195	35	https://bylinetimes.com/2020/07/13/the-governments-ten-biggest-coronavirus-lies-unmasked/	THE GOVERNMENT'STen Biggest Coronavirus LiesUnmasked	Fact checking	Fact checking	https://bylinetimes.com	Journalism: International Print	User_22	Organisation	Broadcasting/Journalism
35241	2020-07-16	198	35	https://www.rawstory.com/2020/07/now-georgias-gop-governor-is-suing-atlantas-mayor-to-stop-any-coronavirus-mask-mandates/	Now Georgia’s GOP governor is suing Atlanta's mayor to stop any coronavirus mask mandates	Cases and face mask use outside the UK	Political tensions in/between other countries	https://www.rawstory.com	Journalism: online only	User_58	Individual	Creative Industries
40402	2020-07-21	203	35	https://www.independent.co.uk/news/uk/home-news/coronavirus-impact-women-asylum-seekers-a9624576.html	Starving and sleeping on the streets: The reality of life for women seeking asylum in lockdown Britain	Covid-19 (not face mask specific)	Other	https://www.independent.co.uk	Journalism: UK print	User_361	Organisation	Charity/Volunteer Organisation
44022	2020-07-23	205	35	https://www.independent.co.uk/extras/indybest/face-mask-covering-reusable-washable-filter-where-to-buy-uk-coronavirus-a9634136.html	Face masks: The ultimate buying guide for reusable face coverings	Retail	Face masks for sale	https://www.independent.co.uk	Journalism: UK print	User_9	Individual	Academia/Research/University
46208	2020-07-24	206	35	https://www.tes.com/news/coronavirus-masks-teachers-and-some-pupils-should-be-considered	Masks for teachers and some pupils should be considered	Scientific evidence and expertise	Scientific studies	https://www.tes.com	Journalism: UK print	User_57	Organisation	Broadcasting/Journalism
49517	2020-07-26	208	35	https://www.google.co.uk/amp/s/www.scotsman.com/news/opinion/columnists/coronavirus-face-masks-dont-need-saltires-and-union-jacks-susan-dalgety-2875837%3famp	Coronavirus face masks don’t need Saltires and Union Jacks – Susan Dalgety	Mask Use	Mask(s) not being worn or misused	https://www.google.co.uk	Search Engine	User_297	Individual	Creative Industries
53010	2020-07-29	211	35	https://www.independent.co.uk/news/uk/politics/coronavirus-uk-second-wave-boris-johnson-bma-chaand-nagpaul-a9643941.html	Government not doing enough to stop coronavirus second wave, says British Medical Association chief	Covid-19 (not face mask specific)	Mitigation strategies	https://www.independent.co.uk	Journalism: UK print	User_362	Individual	Other
56193	2020-05-26	147	35	https://bbc.in/3c0iI3G	Coronavirus: Artist adds Queen in face mask to collection	Art	Art	https://bbc.in	Broadcasting and radio: UK	User_5	Organisation	Broadcasting/Journalism
56506	2020-04-24	115	35	https://trib.al/9fUJGWF	British 'ISIS rapper' was caught in Spain after he was identified by his EARS as he hid behind coronavirus face mask	Mask Use	Security and face recognition	https://trib.al	URL shortening	User_60	Organisation	Broadcasting/Journalism
56582	2020-04-14	105	35	https://www.telegraph.co.uk/news/2020/04/10/litter-louts-could-spread-covid-19-throwing-away-plastic-gloves/	Litter louts could spread Covid-19 by throwing away plastic gloves and masks on the street	Environmental impact	Environmental impact	https://www.telegraph.co.uk	Journalism: UK print	User_363	Individual	n/a
56604	2020-06-03	155	35	https://econ.trib.al/f3YZfOI	Why are Britons reluctant to wear masks to contain covid-19? Elsewhere in the world, the benefits are more widely understood	Cases and face mask use outside the UK	Face mask use and guidelines/policies in other countries	https://econ.trib.al	URL shortening	User_61	Organisation	Broadcasting/Journalism
56646	2020-05-21	142	35	https://www.independent.co.uk/life-style/health-and-families/coronavirus-face-mask-covering-homemade-covid-19-a9525411.html?utm_term=Autofeed&utm_medium=Social&utm_source=Twitter#Echobox=1590092589	CORONAVIRUS: SURGICAL AND HOMEMADE MASKS DO HELP LIMIT SPREAD OF COVID-19, STUDY SAYS BUT AREN'T WITHOUT RISKS	Scientific evidence and expertise	Scientific studies	https://www.independent.co.uk	Journalism: UK print	User_3	Organisation	Broadcasting/Journalism
56772	2020-05-22	143	35	https://www.bbc.co.uk/news/world-europe-52761228	Coronavirus: Chechnya's Ramzan Kadyrov 'flown to Moscow hospital'	Cases and face mask use outside the UK	International political/public figure	https://www.bbc.co.uk	Broadcasting and radio: UK	User_364	Individual	n/a
56817	2020-06-05	157	35	http://news.sky.com/story/coronavirus-plans-for-mandatory-face-coverings-dont-go-far-enough-doctors-say-12000768	Coronavirus: People should start wearing face masks now - and not just on public transport, doctors say	Guidance and policy	Endorsing use and/or stricter guidelines/policy	http://news.sky.com	Broadcasting and radio: UK	User_1	Organisation	Broadcasting/Journalism
56890	2020-04-18	109	35	https://nyti.ms/3cxkzxB	10 African Countries Have No Ventilators. That’s Only Part of the Problem	Cases and face mask use outside the UK	Outbreaks and reported cases in other countries	https://nyti.ms	Journalism: International print	User_46	Organisation	Broadcasting/Journalism
56934	2020-04-29	120	35	https://www.independent.co.uk/news/world/americas/us-politics/coronavirus-mike-pence-face-mask-mayo-clinic-a9489096.html	Coronavirus: Mike Pence ignores instruction to wear face mask at Mayo Clinic	Cases and face mask use outside the UK	International political/public figure	https://www.independent.co.uk	Journalism: UK print	User_3	Organisation	Broadcasting/Journalism
57038	2020-05-15	136	35	https://www.gov.uk/guidance/coronavirus-covid-19-safer-travel-guidance-for-passengers	Coronavirus (COVID-19): safer travel guidance for passengers	Guidance and policy	Outline of guidance/policy	https://www.gov.uk	Government and public bodies (inc. health agencies)	User_49	Organisation	Government / Government Agency / Local authority
14820	2020-07-02	184	34	https://www.independent.co.uk/news/world/americas/texas-face-masks-mandate-coronavirus-cases-today-latest-update-a9598981.html	Texas governor orders face masks in public spaces as coronavirus cases continue to spike	Cases and face mask use outside the UK	Face mask use and guidelines/policies in other countries	https://www.independent.co.uk	Journalism: UK print	User_3	Organisation	Broadcasting/Journalism
22038	2020-07-11	193	34	https://www.thetimes.co.uk/edition/scotland/scotland-on-course-to-beat-coronavirus-says-independent-sage-tz25tsj07	Scotland on course to beat coronavirus, says Independent Sage	Covid-19 (not face mask specific)	UK outbreaks and reported cases	https://www.thetimes.co.uk	Journalism: UK print	User_256	Individual	Broadcasting/Journalism
22532	2020-07-11	193	34	http://original-political-cartoon.com	WELCOME TO THE POLITICAL CARTOON GALLERY ORIGINAL CARTOONS FOR SALE	Art	Art	http://original-political-cartoon.com	Retail	User_80	Organisation	Creative Industries
23700	2020-07-12	194	34	https://www.forbes.com/sites/marlamilling/2020/06/07/wearing-face-masks-during-sex-encouraged-to-help-reduce-coronavirus-transmission/	Wearing Face Masks During Sex Encouraged To Help Reduce Coronavirus Transmission	Guidance and policy	Guidance update	https://www.forbes.com	Journalism: online only	User_308	Individual	n/a
25853	2020-07-13	195	34	https://bbc.in/3j5XE0v	Coronavirus: Evening update as PM says face coverings 'should be worn' in shops	UK Political and public figures	Public/political figure encouraging use, stricter guidelines or wearing	https://bbc.in	Broadcasting and radio: UK	User_5	Organisation	Broadcasting/Journalism
26264	2020-07-13	195	34	https://www.theguardian.com/world/2020/jul/13/face-masks-shops-england-24-july-boris-johnson?CMP=Share_iOSApp_Other	Coronavirus: shoppers in England must wear face masks from 24 July	Guidance and policy	Policy update	https://www.theguardian.com	Journalism: UK print	User_249	Individual	Academia/Research/University
40217	2020-07-20	202	34	https://www.independent.co.uk/life-style/health-and-families/jennifer-aniston-face-mask-coronavirus-friend-picture-ventilator-a9627566.html?utm_term=Autofeed&utm_medium=Social&utm_source=Twitter#Echobox=1595276206	‘THIS IS COVID’: JENNIFER ANISTON URGES FANS TO WEAR MASKS AS SHE SHARES PHOTO OF FRIEND ON VENTILATOR	Cases and face mask use outside the UK	International political/public figure	https://www.independent.co.uk	Journalism: UK print	User_3	Organisation	Broadcasting/Journalism
50859	2020-07-27	209	34	https://www.express.co.uk/news/uk/1314915/george-galloway-nicola-sturgeon-snp-coronavirus-face-masks-scotland	George Galloway in furious rant against 'Marxist' Sturgeon as SNP sells branded masks	Retail	Face masks for sale	https://www.express.co.uk	Journalism: UK print	User_95	Individual	Activist/Campaign group
53756	2020-07-30	212	34	https://bylinetimes.com/2020/07/13/the-governments-ten-biggest-coronavirus-lies-unmasked/	THE GOVERNMENT'STen Biggest Coronavirus LiesUnmasked	Fact checking	Fact checking	https://bylinetimes.com	Journalism: International Print	User_22	Organisation	Broadcasting/Journalism
56041	2020-06-04	156	34	https://www.heraldscotland.com/news/18496562.coronavirus-sturgeon-considering-mandatory-face-coverings/	Coronavirus: Sturgeon considering 'mandatory' face coverings	UK Political and public figures	Public/political figure encouraging use, stricter guidelines or wearing	https://www.heraldscotland.com	Journalism: UK print	User_368	Organisation	Broadcasting/Journalism
56059	2020-04-11	102	34	https://bit.ly/2VjK9Pp	The Countess of Wessex makes surprising outing in mask and gloves to help homeless people during coronavirus outbreak	Cases and face mask use outside the UK	International political/public figure	https://bit.ly	URL shortening	User_369	Organisation	Broadcasting/Journalism
56135	2020-05-15	136	34	https://www.who.int/emergencies/diseases/novel-coronavirus-2019/advice-for-public/when-and-how-to-use-masks	Coronavirus disease (COVID-19) advice for the public: When and how to use masks	Guidance and policy	How to use	https://www.who.int	Government and public bodies (inc. health agencies)	User_12	Individual	Broadcasting/Journalism
56282	2020-04-04	95	34	http://news.sky.com/story/coronavirus-trump-urges-americans-to-wear-masks-but-says-he-doesnt-want-to-11968340	Coronavirus: Trump urges Americans to wear masks but says he 'doesn't want to'	Cases and face mask use outside the UK	International political/public figure	http://news.sky.com	Broadcasting and radio: UK	User_1	Organisation	Broadcasting/Journalism
56317	2020-05-20	141	34	https://www.itv.com/news/london/2020-05-20/london-mayor-urges-shops-to-stock-face-coverings-for-commuters/	London Mayor urges shops to stock face coverings for commuters	PPE supplies	PPE supplies (UK)	https://www.itv.com	Broadcasting and radio: UK	User_36	Individual	Government / Government Agency / Local authority
56637	2020-05-23	144	34	https://www.telegraph.co.uk/technology/2020/05/23/researchers-develop-self-cleaning-face-mask-could-kill-coronavirus/?utm_content=telegraph&utm_medium=Social&utm_campaign=Echobox&utm_source=Twitter#Echobox=1590265003	Researchers develop self-cleaning face mask which could kill coronavirus	Retail	Face masks for sale	https://www.telegraph.co.uk	Journalism: UK print	User_26	Organisation	Broadcasting/Journalism
56726	2020-04-08	99	34	https://www.itv.com/news/london/2020-04-08/coronavirus-fourteen-london-transport-workers-die-as-sadiq-khan-comes-under-pressure-over-masks-and-gloves/	Coronavirus: Fourteen London transport workers die as Sadiq Khan comes under pressure over protective masks and gloves	PPE supplies	PPE supplies (UK)	https://www.itv.com	Broadcasting and radio: UK	User_303	Organisation	Broadcasting/Journalism
56727	2020-04-08	99	34	https://mobile.almasdarnews.com/article/vietnam-comes-to-the-aid-of-europe-donates-550000-masks/	Vietnam comes to the aid of Europe, donates 550,000 masks	PPE supplies	PPE supplies (International)	https://mobile.almasdarnews.com	Journalism: online only	User_284	Individual	Creative Industries
56737	2020-04-16	107	34	https://www.theguardian.com/world/2020/apr/14/nhs-hospitals-accused-of-risking-staff-lives-by-abandoning-ppe-fit-tests-coronavirus	NHS hospitals accused of risking staff lives by forgoing mask fit-tests	PPE supplies	PPE supplies (UK)	https://www.theguardian.com	Journalism: UK print	User_44	Individual	Medical/Healthcare (inc. NHS)
56780	2020-05-14	135	34	https://www.independent.co.uk/extras/indybest/travel-outdoors/coronavirus-face-mask-covering-cloth-buy-online-uk-a9510331.html	Where to buy face masks in the UK: Reusable coverings to shop now	Retail	Face masks for sale	https://www.independent.co.uk	Journalism: UK print	User_9	Individual	Academia/Research/University
57211	2020-04-22	113	34	https://www.telegraph.co.uk/news/2020/04/20/exclusivemillions-pieces-ppe-shipped-britain-europe-despite/?utm_content=telegraph&utm_medium=Social&utm_campaign=Echobox&utm_source=Twitter#Echobox=1587533254	Exclusive: Millions of pieces of PPE being shipped from Britain to Europe despite NHS shortages	PPE supplies	PPE supplies (UK)	https://www.telegraph.co.uk	Journalism: UK print	User_26	Organisation	Broadcasting/Journalism
57439	2020-03-31	91	34	https://www.independent.co.uk/news/health/coronavirus-nhs-uk-doctors-gagged-england-a9433171.html	Coronavirus: NHS doctors ‘gagged’ over protective equipment shortages	PPE supplies	PPE supplies (UK)	https://www.independent.co.uk	Journalism: UK print	User_370	Individual	n/a
2896	2020-06-15	167	33	https://mol.im/a/8420997	So much for the new rules! TfL hands out 30,000 free masks as one in five bus and Tube passengers try to ride without face-covering risking a £100 fine today	Mask Use	Mask(s) not being worn or misused	https://mol.im	Journalism: UK print	User_89	Individual	n/a
8314	2020-06-23	175	33	https://www.ebay.com/e/charity/aiweiwei	Invalid Link	Invalid Link	Invalid Link	https://www.ebay.com	Retail	User_372	Individual	Broadcasting/Journalism
14681	2020-07-02	184	33	https://www.rawstory.com/2020/07/herman-cain-admitted-to-hospital-with-covid-19-after-attending-trump-rally-in-tulsa/	Herman Cain admitted to hospital with COVID-19 after going mask-free at Trump's Tulsa rally	Cases and face mask use outside the UK	International political/public figure	https://www.rawstory.com	Journalism: online only	User_9	Individual	Academia/Research/University
14937	2020-07-03	185	33	https://www.thetimes.co.uk/article/coronavirus-in-scotland-nicola-sturgeon-says-shoppers-must-wear-a-mask-or-face-60-fine-p6crlqwj8	Coronavirus in Scotland: Nicola Sturgeon says shoppers must wear a mask or face £60 fine	UK Political and public figures	Public/political figure encouraging use, stricter guidelines or wearing	https://www.thetimes.co.uk	Journalism: UK print	User_166	Individual	n/a
22804	2020-07-11	193	33	https://bit.ly/2DpyglI	Wearing face mask cuts your own risk of coronavirus by 65%, California doctors say	Scientific evidence and expertise	Expert opinion	https://bit.ly	URL shortening	User_65	Organisation	Broadcasting/Journalism
26144	2020-07-13	195	33	https://www.independent.co.uk/news/uk/politics/coronavirus-face-coverings-masks-mandatory-when-shops-pubs-a9617041.html	Coronavirus: Face coverings to be compulsory in English shops from 24 July	Guidance and policy	Policy update	https://www.independent.co.uk	Journalism: UK print	User_3	Organisation	Broadcasting/Journalism
29845	2020-07-14	196	33	https://www.thesun.co.uk/news/12116244/people-refuse-wear-face-mask-lower-cognitive-ability/?utm_medium=Social&utm_campaign=sunmaintwitter&utm_source=Twitter#Echobox=1594720176	MASK UP People who refuse to wear a coronavirus face mask have LOWER cognitive ability, experts say	Scientific evidence and expertise	Expert opinion	https://www.thesun.co.uk	Journalism: UK print	User_53	Organisation	Broadcasting/Journalism
30881	2020-07-14	196	33	https://www.indy100.com/article/coronavirus-face-mask-gun-kansas-trump-us-supporter-maga-cap-9617696	Trump supporter 'threatens' restaurant staff with gun after being asked to put on a mask	Cases and face mask use outside the UK	Face mask use and guidelines/policies in other countries	https://www.indy100.com	Journalism: UK print	User_3	Organisation	Broadcasting/Journalism
31296	2020-07-15	197	33	https://bbc.in/3fvvbii	Coronavirus: A user's guide to wearing a face mask to the shops	Guidance and policy	Outline of guidance/policy	https://bbc.in	Broadcasting and radio: UK	User_5	Organisation	Broadcasting/Journalism
41551	2020-07-22	204	33	https://bylinetimes.com/2020/07/13/the-governments-ten-biggest-coronavirus-lies-unmasked/	THE GOVERNMENT'STen Biggest Coronavirus LiesUnmasked	Fact checking	Fact checking	https://bylinetimes.com	Journalism: International Print	User_22	Organisation	Broadcasting/Journalism
44506	2020-07-24	206	33	https://www.thesun.co.uk/travel/12200555/spain-face-masks-coronavirus-vaccine-holidays/?utm_medium=Social&utm_campaign=sunmaintwitter&utm_source=Twitter#Echobox=1595509490	MASK UP People who refuse to wear a coronavirus face mask have LOWER cognitive ability, experts say	Scientific evidence and expertise	Expert opinion	https://www.thesun.co.uk	Journalism: UK print	User_53	Organisation	Broadcasting/Journalism
45874	2020-07-24	206	33	https://www.thesun.co.uk/news/12200525/uk-coronavirus-death-toll-today-thursday/	SLOWING DOWN Scotland, Wales and Northern Ireland record no new coronavirus deaths as UK toll rises by 53	Covid-19 (not face mask specific)	UK outbreaks and reported cases	https://www.thesun.co.uk	Journalism: UK print	User_88	Individual	n/a
51679	2020-07-28	210	33	https://mol.im/a/8567721	We cannot keep running away from Covid-19': Ex-Supreme Court judge Lord Jonathan Sumption says Britain must learn to live alongside the virus and says 'there have been far worse diseases'	Covid-19 (not face mask specific)	Hoax/overreaction	https://mol.im	Journalism: UK print	User_373	Individual	Broadcasting/Journalism
52960	2020-07-29	211	33	https://www.independent.co.uk/news/world/americas/coronavirus-family-death-test-positive-mask-free-party-covid-19-a9644151.html	Coronavirus: 14 members of family test positive for Covid-19 and one dies after holding mask-free party	Mask Use	Mask(s) not being worn or misused	https://www.independent.co.uk	Journalism: UK print	User_3	Organisation	Broadcasting/Journalism
56287	2020-05-10	131	33	http://news.sky.com/story/coronavirus-bosses-say-pm-fails-to-allay-confusion-over-face-masks-for-workers-11986275	Coronavirus: Bosses say PM fails to allay confusion over face masks for workers	PPE supplies	PPE supplies (UK)	http://news.sky.com	Broadcasting and radio: UK	User_1	Organisation	Broadcasting/Journalism
56442	2020-05-14	135	33	https://www.who.int/emergencies/diseases/novel-coronavirus-2019/advice-for-public/when-and-how-to-use-masks https://twitter.com/Eddie_Catflap/status/1260960603524476929	Invalid Link	Invalid Link	Invalid Link	https://www.who.int	Government and public bodies (inc. health agencies)	User_12	Individual	Broadcasting/Journalism
56587	2020-05-21	142	33	http://news.sky.com/story/coronavirus-easyjet-to-resume-flights-next-month-with-strict-face-mask-rule-11991930	Coronavirus: EasyJet to resume flights next month with strict face mask rule	Guidance and policy	Policy update	http://news.sky.com	Broadcasting and radio: UK	User_1	Organisation	Broadcasting/Journalism
56613	2020-04-17	108	33	https://www.theguardian.com/politics/live/2020/apr/17/uk-coronavirus-live-lockdown-last-three-weeks-dominic-raab-latest-updates?CMP=twt_gu&utm_source=Twitter&utm_medium#Echobox=1587118796	Coronavirus UK live: Sharma announces vaccine taskforce; hospital death toll rises to 14,576 – as it happened	Covid-19 (not face mask specific)	UK outbreaks and reported cases	https://www.theguardian.com	Journalism: UK print	User_4	Organisation	Broadcasting/Journalism
56620	2020-06-04	156	33	https://www.independent.co.uk/news/uk/politics/face-coverings-masks-coronavirus-public-transport-travel-a9549486.html	Face coverings will be mandatory on public transport in England after 15 June, government announces	Guidance and policy	Policy update	https://www.independent.co.uk	Journalism: UK print	User_3	Organisation	Broadcasting/Journalism
56824	2020-04-23	114	33	https://www.dailymail.co.uk/news/article-8248719/Swedens-coronavirus-cases-grow-slowly-Britains-despite-lack-lockdown.html	Why is Sweden still faring BETTER in coronavirus crisis than Britain - despite having NO lockdown? Case backs claim social distancing and hand-washing was enough to flatten curve	Cases and face mask use outside the UK	Outbreaks and reported cases in other countries	https://www.dailymail.co.uk	Journalism: UK print	User_374	Individual	Creative Industries
56886	2020-06-06	158	33	https://www.theguardian.com/politics/live/2020/jun/06/uk-coronavirus-live-nhs-row-over-new-face-masks-rule-latest-updates?utm_term=Autofeed&CMP=twt_gu&utm_medium&utm_source=Twitter#Echobox=1591429614	UK coronavirus live: thousands defy warnings to join anti-racism protests - as it happened	Covid-19 (not face mask specific)	Other	https://www.theguardian.com	Journalism: UK print	User_4	Organisation	Broadcasting/Journalism
57131	2020-04-25	116	33	https://bit.ly/2KuWATq	Guarantee Safety Equipment for All Essential Workers	PPE supplies	PPE supplies (International)	https://bit.ly	URL shortening	User_375	Organisation	Professional Association/Union
57650	2020-03-17	77	33	https://www.independent.co.uk/news/world/americas/coronavirus-us-nurses-reuse-masks-pence-construction-donate-a9407411.html?utm_medium=Social&utm_source=Twitter#Echobox=1584475821	Coronavirus: US nurses told to reuse masks as Pence asks construction companies to donate	PPE supplies	PPE supplies (International)	https://www.independent.co.uk	Journalism: UK print	User_3	Organisation	Broadcasting/Journalism
415	2020-06-10	162	32	https://youtu.be/NPsobisKmgs	Masks (Part 2) - The Reasons They want Us To Wear Them	Guidance and policy	Against use and/or guidelines/policy	https://youtu.be	Social media	User_14	Individual	other
1920	2020-06-13	165	32	https://www.independent.co.uk/extras/indybest/face-mask-covering-where-to-buy-uk-coronavirus-reusable-washable-filter-a9562711.html?utm_medium=Social&utm_source=Twitter#Echobox=1592035723	Face mask buying guide: From materials to filters, here’s everything you need to know	Retail	Face masks for sale	https://www.independent.co.uk	Journalism: UK print	User_3	Organisation	Broadcasting/Journalism
3413	2020-06-15	167	32	http://bit.ly/FaceCoveringGSTT	Staying safe in our hospitals and community sites	Guidance and policy	Outline of guidance/policy	http://bit.ly	URL shortening	User_377	Organisation	Medical/Healthcare (inc. NHS)
4135	2020-06-16	168	32	https://www.independent.co.uk/news/uk/home-news/coronavirus-uk-face-masks-new-normal-london-mayor-sadiq-khan-a9568521.html?utm_medium=Social&utm_source=Twitter#Echobox=1592311026	Coronavirus: Face masks will be ‘new normal’ for another year, says Sadiq Khan. New rules mean it is now compulsory for people in England to wear a face covering while using public transport	UK Political and public figures	Public/political figure encouraging use, stricter guidelines or wearing	https://www.independent.co.uk	Journalism: UK print	User_3	Organisation	Broadcasting/Journalism
5300	2020-06-18	170	32	https://www.gov.scot/publications/coronavirus-covid-19-framework-decision-making-scotlands-route-map-through-out-crisis-phase-2-update/	Coronavirus (COVID-19) Phase 2: Scotland’s route map update	Guidance and policy	Outline of guidance/policy	https://www.gov.scot	Government and public bodies (inc. health agencies)	User_198	Individual	Broadcasting/Journalism
5789	2020-06-19	171	32	https://reflectionsipc.com/2020/06/19/covid-19-ppe-face-coverings-masks-shields-personal-safety-depends-on-more-than-what-you-wear/	COVID-19 & PPE / face coverings / masks / shields: personal safety depends on more than what you wear	Scientific evidence and expertise	Scientific studies	https://reflectionsipc.com	Journalism: online only	User_207	Individual	Academia/Research/University
7579	2020-06-22	174	32	https://www.bbc.co.uk/news/53108405	Coronavirus: 'Deadly masks' claims debunked	Fact checking	Fact checking	https://www.bbc.co.uk	Broadcasting and radio: UK	User_116	Organisation	Broadcasting/Journalism
12989	2020-07-01	183	32	http://news.sky.com/story/coronavirus-faulty-masks-sent-to-care-homes-and-gps-recalled-12018520	Coronavirus: Faulty masks sent to care homes and GPs recalled	PPE supplies	PPE supplies (UK)	http://news.sky.com	Broadcasting and radio: UK	User_1	Organisation	Broadcasting/Journalism
14280	2020-07-02	184	32	https://news.sky.com/story/coronavirus-scotland-to-keep-two-metre-rule-and-make-face-coverings-in-shops-mandatory-12019604	Coronavirus: Scotland to keep two-metre rule and make face coverings in shops mandatory	Guidance and policy	Policy update	https://news.sky.com	Broadcasting and radio: UK	User_378	Individual	n/a
16374	2020-07-04	186	32	https://21stcenturywire.com/2020/07/03/dr-simone-gold-on-masks-we-do-not-consent/	Dr Simone Gold on Masks: ‘We Do Not Consent’	Guidance and policy	Against use and/or guidelines/policy	https://21stcenturywire.com	Journalism: online only	User_14	Individual	other
18121	2020-07-07	189	32	https://www.theguardian.com/world/2020/jul/07/refusal-to-wear-mask-should-be-as-taboo-as-drink-driving-says-royal-society-chief	Refusal to wear mask should be as taboo as drink-driving, says Royal Society chief	Scientific evidence and expertise	Expert opinion	https://www.theguardian.com	Journalism: UK print	User_88	Individual	n/a
23145	2020-07-11	193	32	https://www.independent.co.uk/news/world/americas/trump-face-mask-picture-coronavirus-walter-reed-hospital-washington-a9614276.html?utm_term=Autofeed&utm_medium=Social&utm_source=Twitter#Echobox=1594507298	Coronavirus: Trump seen wearing face mask for first time during military hospital visit	Cases and face mask use outside the UK	International political/public figure	https://www.independent.co.uk	Journalism: UK print	User_3	Organisation	Broadcasting/Journalism
32162	2020-07-15	197	32	https://www.dailyecho.co.uk/news/18580215.southampton-sees-spike-covid-19-cases/	Southampton sees spike in Covid-19 cases	Covid-19 (not face mask specific)	UK outbreaks and reported cases	https://www.dailyecho.co.uk	Journalism: UK print	User_209	Organisation	Medical/Healthcare (inc. NHS)
38037	2020-07-19	201	32	https://www.rcreader.com/sites/default/files/Denis%20G.%20Rancourt%20PhD%20April%202020%20%22Masks%20Don%27t%20Work%3A%20A%20review%20of%20science%20relevant%20to%20COVID-19%20social%20policy%22.pdf	Masks Don't Work: A review of science relevant to COVID-19 social policy	Scientific evidence and expertise	Scientific studies	https://www.rcreader.com	Journalism: International print	User_14	Individual	other
40654	2020-07-21	203	32	https://www.bbc.co.uk/news/technology-53480226	Coronavirus: Harmful lies spread easily due to lack of UK law	Fact checking	Fact checking	https://www.bbc.co.uk	Broadcasting and radio: UK	User_89	Individual	n/a
43800	2020-07-23	205	32	https://www.gov.uk/guidance/working-safely-during-coronavirus-covid-19/offices-and-contact-centres#offices-6-1	Working safely during coronavirus (COVID-19)	Guidance and policy	Outline of guidance/policy	https://www.gov.uk	Government and public bodies (inc. health agencies)	User_252	Individual	Activist/Campaign group
53044	2020-07-29	211	32	https://www.mencap.org.uk/advice-and-support/coronavirus-covid-19/coronavirus-guidance-help-you-stay-safe-and-well	Coronavirus: Help to stay safe and well	Guidance and policy	Outline of guidance/policy	https://www.mencap.org.uk	Charity, voluntary organisaiton and/or fundraising	User_379	Organisation	Charity/Volunteer Organisation
56055	2020-04-29	120	32	https://www.instagram.com/p/B_lHpInDoWr/?igshid=5ml0s7unir57	A trip to Bolton hospital with @amirkhanfoundation @wbccares to give face masks, sanitisers and drinks. Keep up the good work. Well done #Bolton #covid19	PPE supplies	PPE supplies (UK)	https://www.instagram.com	Social media	User_380	Individual	Other
56416	2020-04-01	92	32	https://www.telegraph.co.uk/global-health/science-and-disease/face-masks-have-asking-wrong-question-along/?utm_content=telegraph&utm_medium=Social&utm_campaign=Echobox&utm_source=Twitter#Echobox=1585725270	Face masks: have we been asking the wrong question all along? Officials in the UK say face masks don't protect us. In China they agree but wear them because they protect others	Cases and face mask use outside the UK	Face mask use and guidelines/policies in other countries	https://www.telegraph.co.uk	Journalism: UK print	User_26	Organisation	Broadcasting/Journalism
56593	2020-05-03	124	32	https://www.independent.co.uk/news/world/europe/coronavirus-face-masks-spain-public-transport-lockdown-pedro-sanchez-a9496031.html?utm_medium=Social&utm_source=Twitter#Echobox=1588490571	Coronavirus: Spain makes face masks compulsory on public transport as country begins to ease strict lockdown	Cases and face mask use outside the UK	Face mask use and guidelines/policies in other countries	https://www.independent.co.uk	Journalism: UK print	User_3	Organisation	Broadcasting/Journalism
56793	2020-05-07	128	32	https://royalsociety.org/news/2020/05/delve-group-publishes-evidence-paper-on-use-of-face-masks/	DELVE group publishes evidence paper on the use of face masks in tackling Coronavirus (COVID-19) pandemic	Scientific evidence and expertise	Scientific studies	https://royalsociety.org	Academic/science journal and/or organisation	User_59	Organisation	Academia/Research/University
56847	2020-05-29	150	32	https://www.mirror.co.uk/news/uk-news/silent-doctors-not-martyrs-protest-22105283	Silent 'doctors not martyrs' protest held outside No10 during Clap for Carers. A group of doctors in scrubs and masks held a 'Doctors not martyrs' banner outside Downing Street in a show of support for the over 200 NHS staff who have died from coronavirus	Covid-19 (not face mask specific)	UK outbreaks and reported cases	https://www.mirror.co.uk	Journalism: UK print	User_381	Organisation	n/a
56957	2020-04-20	111	32	https://www.independent.co.uk/environment/coronavirus-face-mask-bird-death-recycle-environment-conservation-a9475341.html?utm_medium=Social&utm_source=Twitter#Echobox=1587419784	Bird dies after getting tangled in coronavirus face mask	Environmental impact	Environmental impact	https://www.independent.co.uk	Journalism: UK print	User_3	Organisation	Broadcasting/Journalism
57001	2020-04-08	99	32	https://www.bmj.com/content/369/bmj.m1422	Covid-19: What is the evidence for cloth masks?	Scientific evidence and expertise	Scientific studies	https://www.bmj.com	Academic/science journal and/or organisation	User_299	Individual	Broadcasting/Journalism
57212	2020-04-23	114	32	https://www.theguardian.com/world/live/2020/apr/23/coronavirus-live-news-update-covid-19-face-masks?utm_term=Autofeed&CMP=twt_gu&utm_medium&utm_source=Twitter#Echobox=1587627864	Coronavirus UK live: UK pauses again to applaud NHS and other key workers - as it happened	Covid-19 (not face mask specific)	Other	https://www.theguardian.com	Journalism: UK print	User_4	Organisation	Broadcasting/Journalism
3066	2020-06-15	167	31	http://gov.uk/government/publications/how-to-wear-and-make-a-cloth-face-covering/how-to-wear-and-make-a-cloth-face-covering	How to make a cloth face covering	Guidance and policy	How to make	http://gov.uk	Government and public bodies (inc. health agencies)	User_79	Organisation	Medical/Healthcare (inc. NHS)
11527	2020-06-29	181	31	https://youtu.be/Gd26wQLYvNU https://twitter.com/MattHancock/status/1277488703921893376	Invalid Link	Invalid Link	Invalid Link	https://youtu.be	Social media	User_389	Individual	Activist/Campaign group
15233	2020-07-03	185	31	https://edin.ac/2BX4sMF	Why wearing a face covering can make a difference	Scientific evidence and expertise	Expert opinion	https://edin.ac	Academic/science journal and/or organisation	User_183	Organisation	Academia/Research/University
18985	2020-07-08	190	31	https://www.bbc.co.uk/news/science-environment-53287940	Coronavirus: 'The masks you throw away could end up killing a whale'	Environmental impact	Environmental impact	https://www.bbc.co.uk	Broadcasting and radio: UK	User_304	Individual	Activist/Campaign group
22527	2020-07-11	193	31	https://www.independent.co.uk/arts-entertainment/tv/news/richard-osman-face-mask-coronavirus-seat-belt-pointless-a9613676.html	Richard Osman compares refusing to wear face masks to not wearing a seatbelt: ‘These people will always be around’	UK Political and public figures	Public/political figure encouraging use, stricter guidelines or wearing	https://www.independent.co.uk	Journalism: UK print	User_3	Organisation	Broadcasting/Journalism
34936	2020-07-16	198	31	http://bobmoran.co.uk http://telegraph.co.uk/bobprints	Invalid Link	Invalid Link	Invalid Link	http://bobmoran.co.uk	Retail	User_390	Individual	Creative Industries
36754	2020-07-18	200	31	https://www.zerohedge.com/political/met-police-federation-chair-says-it-will-be-impossible-enforce-mandatory-face-masks-shops	Met Police Federation Chair Says It Will Be "Impossible" To Enforce Mandatory Face Masks In Shops	mask Use	Enforcement	https://www.zerohedge.com	Journalism: online only	User_14	Individual	other
37214	2020-07-18	200	31	https://www.collective-evolution.com/2020/07/02/are-mandatory-masks-a-precursor-to-a-mandatory-coronavirus-vaccine/	Are Mandatory Masks A Precursor To A Mandatory Coronavirus Vaccine?	Covid-19 (not face mask specific)	Mitigation strategies	https://www.collective-evolution.com	Journalism: online only	User_14	Individual	other
37923	2020-07-19	201	31	https://aapsonline.org/mask-facts/	Mask Facts	Fact checking	Fact checking	https://aapsonline.org	Professional body/Union	User_14	Individual	other
40425	2020-07-21	203	31	https://bylinetimes.com/2020/07/13/the-governments-ten-biggest-coronavirus-lies-unmasked/	THE GOVERNMENT'STen Biggest Coronavirus LiesUnmasked	Fact checking	Fact checking	https://bylinetimes.com	Journalism: International Print	User_70	Individual	Broadcasting/Journalism
44403	2020-07-24	206	31	http://news.sky.com/story/coronavirus-everything-you-need-to-know-about-face-masks-after-law-changes-in-england-12034822	Coronavirus: Everything you need to know about face coverings after law changes in England	Guidance and policy	Outline of guidance/policy	http://news.sky.com	Broadcasting and radio: UK	User_1	Organisation	Broadcasting/Journalism
46380	2020-07-24	206	31	https://go.nature.com/3hw1HkY	A stochastic agent-based model of the SARS-CoV-2 epidemic in France	Scientific evidence and expertise	Scientific studies	https://go.nature.com	Academic/science journal and/or organisation	User_385	Organisation	Academia/Research/University
47076	2020-07-24	206	31	https://gov.wales/requirement-wear-face-covering-public-transport-wales	Requirement to wear a face covering on public transport in Wales	Guidance and policy	Outline of guidance/policy	https://gov.wales	Government and public bodies (inc. health agencies)	User_391	Organisation	Government / Government Agency / Local authority
47941	2020-07-25	207	31	https://www.bbc.co.uk/news/explainers-53517968	Face masks: How to wear one correctly	Guidance and policy	How to use	https://www.bbc.co.uk	Broadcasting and radio: UK	User_207	Individual	Academia/Research/University
56393	2020-06-03	155	31	http://heathrow.com/coronavirus	Coronavirus update	Guidance and policy	Outline of guidance/policy	http://heathrow.com	Travel	User_305	Organisation	Travel
56674	2020-02-05	36	31	https://www.theguardian.com/world/video/2020/feb/05/do-face-masks-help-prevent-coronavirus-video-explainer?utm_term=Autofeed&CMP=twt_gu&utm_medium=&utm_source=Twitter#Echobox=1580916745	Do face masks help prevent coronavirus? – video explainer	Scientific evidence and expertise	Expert opinion	https://www.theguardian.com	Journalism: UK print	User_4	Organisation	Broadcasting/Journalism
56730	2020-05-05	126	31	https://news.sky.com	Invalid Link	Invalid Link	Invalid Link	https://news.sky.com	Broadcasting and radio: UK	User_1	Organisation	Broadcasting/Journalism
56750	2020-05-07	128	31	https://www.medrxiv.org/content/10.1101/2020.05.01.20088237v1	Associations of stay-at-home order and face-masking recommendation with trends in daily new cases and deaths of laboratory-confirmed COVID-19 in the United States	Scientific evidence and expertise	Scientific studies	https://www.medrxiv.org	Academic/science journal and/or organisation	User_9	Individual	Academia/Research/University
56798	2020-05-20	141	31	https://www.thesun.co.uk/news/11656538/dont-wear-masks-asthma-coronavirus/?utm_medium=Social&utm_campaign=sunmaintwitter&utm_source=Twitter#Echobox=1589909273	DEEP BREATH Don’t wear face masks if you have lung conditions like asthma, say experts	Exemptions and disability concerns	Exemptions and disability concerns	https://www.thesun.co.uk	Journalism: UK print	User_53	Organisation	Broadcasting/Journalism
56830	2020-06-06	158	31	https://www.telegraph.co.uk/health-fitness/body/face-masks-public-transport-government-advice-uk/	Face mask rules and who is exempt from wearing one	Guidance and policy	Outline of guidance/policy	https://www.telegraph.co.uk	Journalism: UK print	User_26	Organisation	Broadcasting/Journalism
56832	2020-02-14	45	31	https://bbc.in/2HljtHJ	Dentists threatened by coronavirus face-mask shortage	PPE supplies	PPE supplies (UK)	https://bbc.in	Broadcasting and radio: UK	User_5	Organisation	Broadcasting/Journalism
56923	2020-05-22	143	31	https://www.thejc.com/news/israel/israeli-researchers-develop-self-cleaning-mask-designed-to-kill-coronavirus-1.500037	Israeli researchers develop 'self-cleaning' mask that 'kills' coronavirus	Retail	Face masks for sale	https://www.thejc.com	Journalism: UK print	User_392	Organisation	Broadcasting/Journalism
56966	2020-06-02	154	31	https://www.tes.com/news/coronavirus-schools-reopening-do-teachers-need-wear-face-masks	Do we need face masks in schools?	Scientific evidence and expertise	Scientific studies	https://www.tes.com	Journalism: UK print	User_386	Individual	Broadcasting/Journalism
57242	2020-04-14	105	31	https://bit.ly/34yQhrr	Nurse who died after contracting coronavirus was treating patients with just 'a paper mask, plastic gloves and pinny'	PPE supplies	PPE supplies (UK)	https://bit.ly	URL shortening	User_393	Organisation	Broadcasting/Journalism
57327	2020-05-05	126	31	https://www.independent.co.uk/news/world/americas/michigan-family-dollar-store-shooting-security-guard-face-mask-coronavirus-a9498926.html?utm_medium=Social&utm_source=Twitter#Echobox=1588671761	Security guard shot and killed after telling customer to put on face mask	Cases and face mask use outside the UK	Face mask use and guidelines/policies in other countries	https://www.independent.co.uk	Journalism: UK print	User_3	Organisation	Broadcasting/Journalism
58068	2020-03-18	78	31	https://gu.com/p/dfcpc/stw	London paramedics rationed to one face mask between two	PPE supplies	PPE supplies (UK)	https://gu.com	Journalism: UK print	User_394	Individual	n/a
58737	2020-04-28	119	31	https://www.thesun.co.uk/fabulous/11491985/stockpile-ppe-equipement-coronavirus	VITAL HOARD I’ve stockpiled £2.5k of PPE including 500 pairs of gloves and 100s of masks & don’t care if the NHS runs out	PPE supplies	PPE supplies (UK)	https://www.thesun.co.uk	Journalism: UK print	User_195	Organisation	Broadcasting/Journalism
63	2020-06-10	162	30	https://www.itv.com/news/2020-06-10/widespread-face-mask-use-could-shrink-r-and-stop-second-covid-19-wave-study/	Widespread face mask use could shrink ‘R’ and 'stop second Covid-19 wave	Scientific evidence and expertise	Scientific studies	https://www.itv.com	Broadcasting and radio: UK	User_31	Organisation	Broadcasting/Journalism
3412	2020-06-15	167	30	https://www.vox.com/2020/5/18/21262273/coronavirus-hong-kong-masks-deaths-new-york	How masks helped Hong Kong control the coronavirus. New research shows that universal mask-wearing may help slow the spread of Covid-19.	Cases and face mask use outside the UK	Face mask use and guidelines/policies in other countries	https://www.vox.com	Journalism: online only	User_399	Individual	n/a
3570	2020-06-15	167	30	https://www.kansascity.com/news/coronavirus/article243395651.html	No new COVID-19 cases after infected Missouri hairstylists worked with over 140. How?	Cases and face mask use outside the UK	Outbreaks and reported cases in other countries	https://www.kansascity.com	Journalism: International print	User_400	Individual	Creative Industries
3598	2020-06-15	167	30	https://www.independent.co.uk/news/uk/home-news/coronavirus-face-mask-uk-fine-police-public-transport-grant-shapps-tube-bus-train-a9567056.html?utm_medium=Social&utm_source=Twitter#Echobox=1592241018	Police can forcibly remove people without face masks from public transport and fine them £100	mask Use	Enforcement	https://www.independent.co.uk	Journalism: UK print	User_3	Organisation	Broadcasting/Journalism
5051	2020-06-18	170	30	https://www.theguardian.com/us-news/2020/jun/17/arizona-coronavirus-covid-19-governor-mayors?utm_term=Autofeed&CMP=twt_gu&utm_medium&utm_source=Twitter#Echobox=1592439246	Arizona governor backtracks on mask rules as Covid-19 cases surge	Cases and face mask use outside the UK	Face mask use and guidelines/policies in other countries	https://www.theguardian.com	Journalism: UK print	User_4	Organisation	Broadcasting/Journalism
7424	2020-06-22	174	30	https://fxn.ws/2Yb8wBA	Mandatory face masks may dramatically slow coronavirus spread, study claims	Scientific evidence and expertise	Scientific studies	https://fxn.ws	Broadcasting and radio: International	User_395	Individual	Other
11960	2020-06-29	181	30	https://www.tes.com/news/coronavirus-dfe-puts-full-attendance-teacher-safety-rotas	DfE 'puts full attendance above teacher safety rotas'	Covid-19 (not face mask specific)	Other	https://www.tes.com	Journalism: UK print	User_57	Organisation	Broadcasting/Journalism
17391	2020-07-06	188	30	https://www.independent.co.uk/life-style/dame-helen-mirren-face-mask-goggles-flight-coronavirus-instagram-a9603306.html?utm_medium=Social&utm_source=Twitter#Echobox=1594030547	DAME HELEN MIRREN WEARS FACE MASK AND GOGGLES DURING FLIGHT AMID PANDEMIC: 'IT'S A LOOK'	UK Political and public figures	Public/political figure encouraging use, stricter guidelines or wearing	https://www.independent.co.uk	Journalism: UK print	User_3	Organisation	Broadcasting/Journalism
17808	2020-07-06	188	30	https://tinyurl.com/y8c2amfr	Western University students' lip-reading masks a huge help for hearing-impaired	Exemptions and disability concerns	Exemptions and disability concerns	https://tinyurl.com	URL shortening	User_175	Organisation	Broadcasting/Journalism
19103	2020-07-08	190	30	https://www.bbc.co.uk/news/science-environment-53287940	Coronavirus: 'The masks you throw away could end up killing a whale'	Environmental impact	Environmental impact	https://www.bbc.co.uk	Broadcasting and radio: UK	User_229	Organisation	Activist/Campaign group
20022	2020-07-09	191	30	https://www.news.com.au/lifestyle/health/health-problems/coronavirus-victoria-rule-that-can-help-melbourne-beat-the-virus/news-story/61212bea6f829d09e04446abb59c01eb	Coronavirus Victoria: People in Melbourne should have to wear face masks	Cases and face mask use outside the UK	Face mask use and guidelines/policies in other countries	https://www.news.com.au	Journalism: online only	User_64	Individual	n/a
23450	2020-07-12	194	30	https://www.theguardian.com/world/live/2020/jul/12/coronavirus-live-news-australia-vaccine-human-trials-to-start-trump-wears-mask-in-public?CMP=twt_gu&utm_source=Twitter&utm_medium#Echobox=1594541644	Brazil cases near 2m – as it happened	Cases and face mask use outside the UK	Outbreaks and reported cases in other countries	https://www.theguardian.com	Journalism: UK print	User_4	Organisation	Broadcasting/Journalism
48786	2020-07-25	207	30	https://www.independent.co.uk/voices/face-masks-fine-infection-coronavirus-disabled-people-autism-covid-cressida-dick-a9636646.html?utm_term=Autofeed&utm_medium=Social&utm_source=Twitter#Echobox=1595681878	I have no problem fining people who don’t bother to wear a mask without good reason	mask Use	Enforcement	https://www.independent.co.uk	Journalism: UK print	User_3	Organisation	Broadcasting/Journalism
51673	2020-07-28	210	30	https://www.cnbc.com/2020/07/28/facebook-twitter-youtube-pull-false-coronavirus-video-after-it-goes-viral.html	Facebook, Twitter and YouTube pull ‘false’ coronavirus video after it goes viral	Fact checking	Fact checking	https://www.cnbc.com	Broadcasting and radio: International	User_396	Individual	Broadcasting/Journalism
52307	2020-07-29	211	30	https://bylinetimes.com/2020/07/13/the-governments-ten-biggest-coronavirus-lies-unmasked/	THE GOVERNMENT'STen Biggest Coronavirus LiesUnmasked	Fact checking	Fact checking	https://bylinetimes.com	Journalism: International Print	User_22	Organisation	Broadcasting/Journalism
56362	2020-02-25	56	30	https://thismorningitv.page.link/4PdtMsEE4Zc5enhd9	Coronavirus: Tenerife hotel on lockdown	Cases and face mask use outside the UK	Outbreaks and reported cases in other countries	https://thismorningitv.page.link	Broadcasting and radio: UK	User_320	Organisation	Broadcasting/Journalism
56480	2020-05-24	145	30	https://www.independent.co.uk/life-style/coronavirus-coffee-filters-face-mask-melitta-a9522821.html?utm_term=Autofeed&utm_medium=Social&utm_source=Twitter#Echobox=1590284553	‘A gift from heaven’: The company turning coffee filters into face masks	PPE supplies	PPE supplies (UK)	https://www.independent.co.uk	Journalism: UK print	User_3	Organisation	Broadcasting/Journalism
56887	2020-03-09	69	30	http://original-political-cartoon.com	WELCOME TO THE POLITICAL CARTOON GALLERY ORIGINAL CARTOONS FOR SALE	Art	Art	http://original-political-cartoon.com	Retail	User_80	Organisation	Creative Industries
56924	2020-06-04	156	30	https://www.ed.ac.uk/usher/uncover/register-of-reviews	Register of reviews	Scientific evidence and expertise	Scientific studies	https://www.ed.ac.uk	Academic/science journal and/or organisation	User_397	Individual	Academia/Research/University
57003	2020-04-12	103	30	https://www.theguardian.com/world/2020/apr/12/one-in-three-uk-surgeons-lacks-enough-protective-kit-survey-finds	One in three UK surgeons lacks enough protective kit, survey finds	PPE supplies	PPE supplies (UK)	https://www.theguardian.com	Journalism: UK print	User_401	Individual	Medical/Healthcare (inc. NHS)
57040	2020-05-18	139	30	https://nyti.ms/364Qy6f	How France Lost the Weapons to Fight a Pandemic	PPE supplies	PPE supplies (International)	https://nyti.ms	Journalism: International print	User_46	Organisation	Broadcasting/Journalism
57080	2020-05-17	138	30	https://www.newyorker.com/news/daily-comment/rick-bright-the-coronavirus-and-the-pandemic-path-not-taken	Rick Bright and the Pandemic Path Not Taken	Cases and face mask use outside the UK	Political tensions in/between other countries	https://www.newyorker.com	Journalism: International print	User_194	Individual	n/a
57616	2020-04-19	110	30	https://www.usdaw.org.uk/About-Us/News/2020/Apr/Boohoo-condemned-by-Usdaw-for-marketing-useless-fa	Boohoo condemned by Usdaw for marketing useless face masks when their staff are left without adequate PPE	PPE supplies	PPE supplies (UK)	https://www.usdaw.org.uk	Professional body/Union	User_402	Individual	Professional Association/Union
58097	2020-04-19	110	30	https://www.mirror.co.uk/news/politics/uk-sends-650000-gloves-wipes-21566192	UK sends 650,000 gloves, wipes and gowns to China to fight Coronavirus crisis	PPE supplies	PPE supplies (International)	https://www.mirror.co.uk	Journalism: UK print	User_72	Individual	Activist/Campaign group
58165	2020-02-01	32	30	https://trib.al/PtwHVyw	Coronavirus panic at London's Paddington station as staff don masks 'and cordon off station as two people are taken ill'	Covid-19 (not face mask specific)	UK outbreaks and reported cases	https://trib.al	URL shortening	User_60	Organisation	Broadcasting/Journalism
565	2020-06-11	163	29	https://www.thetimes.co.uk/edition/news/coronavirus-facemask-plans-mired-in-confusion-wlsq7qf82	Coronavirus: facemask plans mired in confusion	Guidance and policy	Call for clarification	https://www.thetimes.co.uk	Journalism: UK print	User_406	Individual	Government / Government Agency / Local authority
4001	2020-06-16	168	29	http://news.sky.com/story/coronavirus-us-airlines-threaten-to-ban-passengers-who-refuse-to-wear-masks-12007728	Coronavirus: US airlines threaten to ban passengers who refuse to wear masks	Guidance and policy	Enforcement	http://news.sky.com	Broadcasting and radio: UK	User_1	Organisation	Broadcasting/Journalism
6032	2020-06-19	171	29	https://youtu.be/L8Ryh85Wd8Q	Face Masks: Ending the Confusion	Guidance and policy	Against use and/or guidelines/policy	https://youtu.be	Social media	User_14	Individual	other
8243	2020-06-23	175	29	https://bit.ly/2BnC5XH	Unmasked! The effect of face masks on the spread of COVID-19	Scientific evidence and expertise	Scientific studies	https://bit.ly	URL shortening	User_43	Organisation	Academia/Research/University
12270	2020-06-30	182	29	https://www.independent.co.uk/news/health/coronavirus-news-face-masks-increase-risk-infection-doctor-jenny-harries-a9396811.html	Coronavirus: Face masks could increase risk of infection, medical chief warns	Scientific evidence and expertise	Expert opinion	https://www.independent.co.uk	Journalism: UK print	User_78	Individual	Creative Industries
13048	2020-07-01	183	29	https://www.nytimes.com/2020/06/30/us/politics/biden-speech-trump-coronavirus.amp.html	Biden Says Trump ‘Surrendered’ to Coronavirus in Blistering Speech	Cases and face mask use outside the UK	Political tensions in/between other countries	https://www.nytimes.com	Journalism: International print	User_92	Individual	Academia/Research/University
13055	2020-07-01	183	29	https://www.theguardian.com/world/2020/jul/01/south-korea-incidents-of-covid-19-mask-rage-flareas-summer-heats-up?utm_term=Autofeed&CMP=twt_gu&utm_medium&utm_source=Twitter#Echobox=1593582313	South Korea: incidents of Covid-19 'mask rage' flare as summer heats up	Cases and face mask use outside the UK	Face mask use and guidelines/policies in other countries	https://www.theguardian.com	Journalism: UK print	User_4	Organisation	Broadcasting/Journalism
14859	2020-07-02	184	29	https://www.theguardian.com/world/2020/jul/01/us-coronavirus-cases-record-one-day-increase-trump-silent?CMP=Share_iOSApp_Other	US reports daily case record of 52,000 after Trump says Covid-19 will 'disappear'	Cases and face mask use outside the UK	Outbreaks and reported cases in other countries	https://www.theguardian.com	Journalism: UK print	User_407	Individual	Government / Government Agency / Local authority
15680	2020-07-03	185	29	https://nyti.ms/38uai4f	Seriously, Just Wear Your Mask	Guidance and policy	Endorsing use and/or stricter guidelines/policy	https://nyti.ms	Journalism: International print	User_15	Organisation	Broadcasting/Journalism
16563	2020-07-04	186	29	https://www.thescottishsun.co.uk/news/5774957/coronavirus-scotland-scots-nats-protest-fury?utm_source=twitter&utm_medium=social&utm_campaign=sharebaramp	OUT OF ORDER Coronavirus Scotland: Masked Scots’ border protest sparks fury after warning English visitors to ‘stay the f*** out’	Covid-19 (not face mask specific)	Mitigation strategies	https://www.thescottishsun.co.uk	Journalism: UK print	User_408	Individual	n/a
16963	2020-07-05	187	29	https://technocracy.news/censored-a-review-of-science-relevant-to-covid-19-social-policy-and-why-face-masks-dont-work/?print=print	Censored: A Review Of Science Relevant To COVID-19 Social Policy And Why Face Masks Don’t Work	Scientific evidence and expertise	Scientific studies	https://technocracy.news	Journalism: online only	User_86	Individual	Broadcasting/Journalism
17669	2020-07-06	188	29	https://www.wftv.com/news/interactive-map-coronavirus-cases-florida/RDBICTD75RG7TKUMPNAEMFWSFY/?outputType=amp https://twitter.com/nowthisnews/status/1280171960601804803	Invalid Link	Invalid Link	Invalid Link	https://www.wftv.com	Broadcasting and radio: International	User_147	Individual	n/a
17784	2020-07-06	188	29	https://www.bloomberg.com/news/articles/2020-07-06/mcconnell-expects-new-virus-relief-bill-by-end-of-month?utm_content=politics&utm_source=twitter&cmpid%3D=socialflow-twitter-politics&utm_medium=social&utm_campaign=socialflow-organic	McConnell Expects New Virus Relief Bill by End of Month	Cases and face mask use outside the UK	Face mask use and guidelines/policies in other countries	https://www.bloomberg.com	Broadcasting and radio: International	User_58	Individual	Creative Industries
20242	2020-07-09	191	29	https://www.autism.org.uk/services/helplines/coronavirus/resources/how-nas-can-help.aspx	Invalid Link	Invalid Link	Invalid Link	https://www.autism.org.uk	Charity, voluntary organisaiton and/or fundraising	User_237	Organisation	Charity/Volunteer Organisation
20460	2020-07-10	192	29	https://www.smh.com.au/national/victoria/horror-day-as-victoria-records-288-new-coronavirus-cases-20200710-p55awj.html	Horror day as Victoria records 288 new coronavirus cases	Cases and face mask use outside the UK	Outbreaks and reported cases in other countries	https://www.smh.com.au	Journalism: International print	User_35	Individual	Academia/Research/University
24593	2020-07-12	194	29	https://www.rawstory.com/2020/07/desantis-should-step-down-floridas-gop-governor-blasted-as-coronavirus-surges-across-the-state/	‘DeSantis should step down’: Florida’s GOP governor blasted as coronavirus surges across the state	Cases and face mask use outside the UK	Political tensions in/between other countries	https://www.rawstory.com	Journalism: online only	User_58	Individual	Creative Industries
27517	2020-07-14	196	29	https://www.theguardian.com/world/2020/jul/13/face-masks-shops-england-24-july-boris-johnson?CMP=Share_iOSApp_Other	Coronavirus: shoppers in England must wear face masks from 24 July	Guidance and policy	Policy update	https://www.theguardian.com	Journalism: UK print	User_409	Individual	Creative Industries
37409	2020-07-18	200	29	http://ow.ly/UJg850ABZqn	Invalid Link	Invalid Link	Invalid Link	http://ow.ly	URL shortening	User_410	Organisation	Government / Government Agency / Local authority
42610	2020-07-23	205	29	https://swprs.org/studies-on-covid-19-lethality/#overall-mortality	Studies on Covid-19 Lethality	Scientific evidence and expertise	Scientific studies	https://swprs.org	Academic/science journal and/or organisation	User_78	Individual	Creative Industries
42772	2020-07-23	205	29	https://www.redbubble.com/i/mask/Rainbow-Houndstooth-by-MarkUK97/52834850.9G0D8#&gid=1&pid=1	Rainbow Houndstooth Mask	Retail	Selling face masks	https://www.redbubble.com	Retail	User_162	Individual	Creative Industries
45492	2020-07-24	206	29	https://www.independent.co.uk/news/uk/home-news/face-masks-rules-supermarkets-refuse-asda-tesco-sainsburys-iceland-aldi-coronavirus-a9635731.html?utm_medium=Social&utm_source=Twitter#Echobox=1595584504	Coronavirus: Asda, Tesco and Sainsbury’s among supermarkets refusing to enforce face-mask rules	Guidance and policy	Enforcement	https://www.independent.co.uk	Journalism: UK print	User_3	Organisation	Broadcasting/Journalism
53375	2020-07-30	212	29	https://nyti.ms/2CQzDu4	Bernie Sanders Is Asking for Masks for All	Cases and face mask use outside the UK	International political/public figure	https://nyti.ms	Journalism: International print	User_15	Organisation	Broadcasting/Journalism
56191	2020-04-17	108	29	https://www.thetimes.co.uk/article/coronavirus-in-scotland-wearing-facemasks-will-be-the-norm-says-sturgeon-7ld6gnwbf	Coronavirus in Scotland: Wearing facemasks will be the norm, says Sturgeon	UK Political and public figures	Public/political figure encouraging use, stricter guidelines or wearing	https://www.thetimes.co.uk	Journalism: UK print	User_166	Individual	n/a
56279	2020-05-04	125	29	https://trib.al/VWv2uV3	Invalid Link	Invalid Link	Invalid Link	https://trib.al	URL shortening	User_1	Organisation	Broadcasting/Journalism
56555	2020-04-13	104	29	https://trib.al/QdbCQCu	Coronavirus: Spain loosens COVID-19 lockdown as number of cases keeps falling	Cases and face mask use outside the UK	Outbreaks and reported cases in other countries	https://trib.al	URL shortening	User_1	Organisation	Broadcasting/Journalism
56563	2020-06-03	155	29	http://www.mcf.org.uk/coronavirus	Our response to the COVID-19 pandemic	Guidance and policy	Outline of guidance/policy	http://www.mcf.org.uk	Charity, voluntary organisaiton and/or fundraising	User_411	Organisation	Charity/Volunteer Organisation
56633	2020-05-06	127	29	https://www.washingtonpost.com/national-security/as-the-coronavirus-spreads-military-attempts-to-secure-no-fail-missions/2020/05/04/70b0d344-8b1d-11ea-9759-6d20ba0f2c0e_story.html	Invalid Link	Invalid Link	Invalid Link	https://www.washingtonpost.com	Journalism: International print	User_412	Individual	n/a
56685	2020-02-18	49	29	https://nyti.ms/37BFSeq	Cambodia’s Coronavirus Complacency May Exact a Global Toll	Cases and face mask use outside the UK	Outbreaks and reported cases in other countries	https://nyti.ms	Journalism: International print	User_46	Organisation	Broadcasting/Journalism
56688	2020-04-13	104	29	https://go.nature.com/2yRVj6p	Coronapod: An untapped resource	Scientific evidence and expertise	Expert opinion	https://go.nature.com	Academic/science journal and/or organisation	User_94	Organisation	Academia/Research/University
56692	2020-05-11	132	29	http://news.sky.com/story/coronavirus-britons-now-told-to-wear-face-masks-on-public-transport-heres-how-to-make-one-11986567	Coronavirus: Government publishes guidance on how to make face coverings using old T-shirts	Guidance and policy	How to make	http://news.sky.com	Broadcasting and radio: UK	User_1	Organisation	Broadcasting/Journalism
56802	2020-03-28	88	29	https://trib.al/M8VC6or	Coronavirus: 'UK will have done well if fewer than 20,000 die'	Covid-19 (not face mask specific)	UK outbreaks and reported cases	https://trib.al	URL shortening	User_1	Organisation	Broadcasting/Journalism
56810	2020-05-26	147	29	https://www.nytimes.com/2020/05/25/world/europe/coronavirus-uk-nursing-homes.html	On a Scottish Isle, Nursing Home Deaths Expose a Covid-19 Scandal	Covid-19 (not face mask specific)	UK outbreaks and reported cases	https://www.nytimes.com	Journalism: International print	User_413	Individual	Broadcasting/Journalism
56880	2020-05-16	137	29	https://www.andrewkaufmanmd.com/	UNMASKING THE LIES AROUND COVID-19: FACTS VS FICTION OF THE CORONAVIRUS PANDEMIC	Fact checking	Fact checking	https://www.andrewkaufmanmd.com	Journalism: online only	User_404	Individual	Academia/Research/University
57121	2020-03-23	83	29	https://www.europarl.europa.eu/news/en/headlines/priorities/eu-response-to-coronavirus	The EU's response to the coronavirus	Cases and face mask use outside the UK	Outbreaks and reported cases in other countries	https://www.europarl.europa.eu	Government and public bodies (inc. health agencies)	User_259	Individual	n/a
57175	2020-04-08	99	29	https://www.jpost.com/israel-news/us-department-of-defense-give-1-million-masks-to-idf-for-coronavirus-use-623976	Israel brings 1 million masks from China for IDF soldiers	PPE supplies	PPE supplies (International)	https://www.jpost.com	Journalism: International print	User_414	Individual	Academia/Research/University
57346	2020-06-05	157	29	https://www.huffingtonpost.co.uk/entry/black-lives-matter-coronavirus-protest-masks_n_5ed9a69bc5b68bc1a40159b9?ri18n=true	Law Enforcement Seized Masks Meant To Protect Anti-Racist Protesters From COVID-19	PPE supplies	PPE supplies (UK)	https://www.huffingtonpost.co.uk	Journalism: online only	User_415	Individual	Broadcasting/Journalism
57403	2020-04-04	95	29	https://www.theguardian.com/commentisfree/2020/apr/03/boris-johnson-judged-coronavirus-confusion?fbclid=IwAR0wiLUHyoa0mCAdFUeCKsqk4b7VYVq13E4N8bKpEgnxjdTwt-_vV8c5ob8	Boris Johnson will be judged on the next four weeks. That prospect should frighten him	Covid-19 (not face mask specific)	UK outbreaks and reported cases	https://www.theguardian.com	Journalism: UK print	User_416	Individual	n/a
58479	2020-05-07	128	29	https://www.bloomberg.com/news/articles/2020-05-07/paris-tests-face-mask-recognition-software-on-metro-riders	Paris Tests Face-Mask Recognition Software on Metro Riders	Mask Use	Security and face recognition	https://www.bloomberg.com	Broadcasting and radio: International	User_417	Individual	Other
3312	2020-06-15	167	28	https://www.businessinsider.com/face-masks-social-distancing-curb-spread-coronavirus-research-2020-6?r=US&IR=T	The effect is greatest when 100% of the public wear face masks': Growing body of research shows the role of face coverings in curbing the spread of the coronavirus	Scientific evidence and expertise	Scientific studies	https://www.businessinsider.com	Journalism: online only	User_425	Individual	n/a
11116	2020-06-28	180	28	https://www.nytimes.com/2020/06/25/us/texas-coronavirus-cases-reopening-Greg-Abbott.html?referringSource=articleShare	Texas Pauses Reopening as Virus Cases Soar Across the South and West	Cases and face mask use outside the UK	Outbreaks and reported cases in other countries	https://www.nytimes.com	Journalism: International print	User_159	Individual	Creative Industries
13674	2020-07-01	183	28	https://www.who.int/emergencies/diseases/novel-coronavirus-2019/advice-for-public/when-and-how-to-use-masks	Coronavirus disease (COVID-19) advice for the public: When and how to use masks	Guidance and policy	How to use	https://www.who.int	Government and public bodies (inc. health agencies)	User_427	Individual	n/a
15492	2020-07-03	185	28	https://www.independent.co.uk/news/health/coronavirus-news-face-masks-increase-risk-infection-doctor-jenny-harries-a9396811.html	Coronavirus: Face masks could increase risk of infection, medical chief warns	Scientific evidence and expertise	Expert opinion	https://www.independent.co.uk	Journalism: UK print	User_120	Individual	Other
20485	2020-07-10	192	28	https://www.nature.com/articles/s41586-020-2488-1	Suppression of a SARS-CoV-2 outbreak in the Italian municipality of Vo’	Scientific evidence and expertise	Scientific studies	https://www.nature.com	Academic/science journal and/or organisation	User_426	Individual	Academia/Research/University
21259	2020-07-10	192	28	https://www.theguardian.com/politics/live/2020/jul/10/uk-coronavirus-live-news-quarantine-rules-end-masks-scotland-covid-19-latest-updates?CMP=twt_gu&utm_source=Twitter&utm_medium#Echobox=1594400159	UK coronavirus live: Johnson signals stricter face mask rules and says people should 'go back to work if they can' – as it happened	UK Political and public figures	Public/political figure encouraging use, stricter guidelines or wearing	https://www.theguardian.com	Journalism: UK print	User_4	Organisation	Broadcasting/Journalism
25303	2020-07-13	195	28	https://www.theguardian.com/world/2020/jul/13/boris-johnson-says-face-masks-should-be-worn-in-shops-in-england?CMP=Share_iOSApp_Other	Boris Johnson says face masks should be worn in shops in England	UK Political and public figures	Public/political figure encouraging use, stricter guidelines or wearing	https://www.theguardian.com	Journalism: UK print	User_249	Individual	Academia/Research/University
27929	2020-07-14	196	28	https://bylinetimes.com/2020/07/13/the-governments-ten-biggest-coronavirus-lies-unmasked/	THE GOVERNMENT'STen Biggest Coronavirus LiesUnmasked	Fact checking	Fact checking	https://bylinetimes.com	Journalism: International Print	User_22	Organisation	Broadcasting/Journalism
27934	2020-07-14	196	28	https://off-guardian.org/2020/05/09/who-controls-the-british-government-response-to-covid-19/ https://www.ukcolumn.org/article/covid%E2%80%9319-big-pharma-players-behind-uk-government-lockdown	Invalid Link	Invalid Link	Invalid Link	https://off-guardian.org	Journalism: online only	User_344	Individual	n/a
35809	2020-07-17	199	28	https://www.politico.eu/article/coronavirus-timeline-how-europe-embraced-the-face-mask/	Timeline: How Europe embraced the coronavirus face mask	Cases and face mask use outside the UK	Face mask use and guidelines/policies in other countries	https://www.politico.eu	Journalism: online only	User_428	Organisation	Activist/Campaign group
37661	2020-07-19	201	28	https://www.theguardian.com/world/2020/jul/19/global-report-face-masks-to-be-mandatory-in-melbourne-as-worldwide-covid-19-deaths-pass-600000?utm_term=Autofeed&CMP=twt_gu&utm_medium&utm_source=Twitter#Echobox=1595139756	Global report: Face masks to be mandatory in Melbourne as worldwide Covid-19 deaths pass 600,000	Cases and face mask use outside the UK	Face mask use and guidelines/policies in other countries	https://www.theguardian.com	Journalism: UK print	User_4	Organisation	Broadcasting/Journalism
44457	2020-07-24	206	28	https://newsroom.unsw.edu.au/news/health/which-mask-works-best-we-filmed-people-coughing-and-sneezing-find-out?utm_source=medicine&utm_medium=social-team	Which mask works best? We filmed people coughing and sneezing to find out	Scientific evidence and expertise	Scientific studies	https://newsroom.unsw.edu.au	Academic/science journal and/or organisation	User_28	Organisation	Academia/Research/University
44638	2020-07-24	206	28	https://www.theguardian.com/politics/live/2020/jul/24/uk-coronavirus-live-face-masks-compulsory-england-shops-covid-19-latest-news-updates?utm_term=Autofeed&CMP=twt_gu&utm_medium&utm_source=Twitter#Echobox=1595573039	Boris Johnson admits government could have handled crisis differently in early months – as it happened	Covid-19 (not face mask specific)	UK outbreaks and reported cases	https://www.theguardian.com	Journalism: UK print	User_4	Organisation	Broadcasting/Journalism
44688	2020-07-24	206	28	https://www.independent.co.uk/arts-entertainment/tv/news/bill-nye-coronavirus-masks-video-watch-tiktok-a9610816.html?utm_medium=Social&utm_source=Twitter#Echobox=1595531349	Bill Nye calls masks ‘a matter of life and death’ in coronavirus PSA	Cases and face mask use outside the UK	International political/public figure	https://www.independent.co.uk	Journalism: UK print	User_3	Organisation	Broadcasting/Journalism
46202	2020-07-24	206	28	http://gov.uk/guidance/coronavirus-covid-19-safer-travel-guidance-for-passengers	Coronavirus (COVID-19): safer travel guidance for passengers	Guidance and policy	Outline of guidance/policy	http://gov.uk	Government and public bodies (inc. health agencies)	User_17	Organisation	Medical/Healthcare (inc. NHS)
52872	2020-07-29	211	28	https://www.theguardian.com/commentisfree/2020/jul/29/britain-ditches-overseas-travel-coronavirus-spanish-covid-19	If Britain ditches overseas holidays, we can eliminate coronavirus	Covid-19 (not face mask specific)	Mitigation strategies	https://www.theguardian.com	Journalism: UK print	User_429	Organisation	Academia/Research/University
53139	2020-07-29	211	28	https://www.theguardian.com/environment/2020/jun/08/more-masks-than-jellyfish-coronavirus-waste-ends-up-in-ocean	More masks than jellyfish': coronavirus waste ends up in ocean	Environmental impact	Environmental impact	https://www.theguardian.com	Journalism: UK print	User_430	Individual	n/a
54022	2020-07-30	212	28	http://news.sky.com/story/coronavirus-doctor-criticises-distressing-lack-of-face-masks-at-trump-event-12039170	Coronavirus: Doctor criticises 'distressing' lack of face masks at Trump event	Cases and face mask use outside the UK	Face mask use and guidelines/policies in other countries	http://news.sky.com	Broadcasting and radio: UK	User_1	Organisation	Broadcasting/Journalism
54487	2020-07-31	213	28	https://www.theaustralian.com.au/news/latest-news/coronavirus-victoria-antimask-protesters-gathering-in-melbourne/news-story/56edf226ad4ef57114b42cd3256fb5f3	Coronavirus Victoria: Anti-mask protesters arrested in Melbourne	Cases and face mask use outside the UK	Political tensions in/between other countries	https://www.theaustralian.com.au	Journalism: International print	User_35	Individual	Academia/Research/University
54585	2020-07-31	213	28	https://bylinetimes.com/2020/07/13/the-governments-ten-biggest-coronavirus-lies-unmasked/	THE GOVERNMENT'STen Biggest Coronavirus LiesUnmasked	Fact checking	Fact checking	https://bylinetimes.com	Journalism: International Print	User_22	Organisation	Broadcasting/Journalism
55786	2020-07-31	213	28	https://www.independent.co.uk/news/world/asia/duterte-face-mask-petrol-clean-coronavirus-philippines-president-a9647931.html?utm_medium=Social&utm_source=Twitter#Echobox=1596225413	Philippines president Duterte tells citizens to clean masks with petrol: ‘I’m not joking	Cases and face mask use outside the UK	International political/public figure	https://www.independent.co.uk	Journalism: UK print	User_3	Organisation	Broadcasting/Journalism
56392	2020-05-09	130	28	https://mol.im/a/8302929	Companies 'will have to provide face masks for all who return to work' with Boris Johnson set to recommend their use tomorrow	PPE supplies	PPE supplies (UK)	https://mol.im	Journalism: UK print	User_62	Individual	Medical/Healthcare (inc. NHS)
56509	2020-05-22	143	28	http://news.sky.com/story/coronavirus-trump-refuses-to-wear-face-mask-in-factory-despite-state-warning-it-will-ban-his-future-visits-11992487	Coronavirus: Trump refuses to wear face mask for the cameras - despite warning state will ban him	Cases and face mask use outside the UK	International political/public figure	http://news.sky.com	Broadcasting and radio: UK	User_1	Organisation	Broadcasting/Journalism
56525	2020-04-02	93	28	https://www.hrw.org/news/2020/04/02/solidarity-time-covid-19	Barcelona's Show of Solidarity in the Time of COVID-19	PPE supplies	PPE supplies (International)	https://www.hrw.org	Petition/Campaign	User_431	Individual	Activist/Campaign group
56558	2020-05-13	134	28	https://github.com/gliax/noninvasive-vent https://twitter.com/lawsonresearch/status/1260600146582212609	Invalid Link	Invalid Link	Invalid Link	https://github.com	Marketing/Branding/Analytics platform	User_432	Individual	n/a
56575	2020-03-04	64	28	https://trib.al/sb0Qw33	Coronavirus: 'Scaremongering' adverts for face masks banned	PPE supplies	PPE supplies (UK)	https://trib.al	URL shortening	User_1	Organisation	Broadcasting/Journalism
56632	2020-05-05	126	28	https://www.eventbrite.co.uk/e/unmasking-the-covid-19-pandemic-tickets-104182695246?utm-medium=discovery&utm-campaign=social&utm-content=attendeeshare&aff=estw&utm-source=tw&utm-term=listing	Unmasking the COVID-19 Pandemic	Covid-19 (not face mask specific)	Other	https://www.eventbrite.co.uk	Social media	User_16	Individual	Activist/Campaign group
56649	2020-06-02	154	28	http://news.sky.com/story/coronavirus-face-masks-and-social-distancing-do-work-but-are-not-foolproof-says-study-11998934	Coronavirus: Face masks and social distancing do work, but are not foolproof, says study	Scientific evidence and expertise	Scientific studies	http://news.sky.com	Broadcasting and radio: UK	User_1	Organisation	Broadcasting/Journalism
56664	2020-04-11	102	28	https://econ.trib.al/UEvZHGj	Maskarade—how can “silent transmission” be prevented?	Scientific evidence and expertise	Scientific studies	https://econ.trib.al	URL shortening	User_61	Organisation	Broadcasting/Journalism
56753	2020-06-01	153	28	http://news.sky.com/story/coronavirus-millions-of-sub-standard-face-masks-seized-at-heathrow-since-outbreak-11998618	Coronavirus: Millions of sub-standard face masks seized at Heathrow since outbreak	PPE supplies	PPE supplies (UK)	http://news.sky.com	Broadcasting and radio: UK	User_1	Organisation	Broadcasting/Journalism
56870	2020-04-13	104	28	https://econ.trib.al/GLnMgfQ	Maskarade—how can “silent transmission” be prevented?	Scientific evidence and expertise	Scientific studies	https://econ.trib.al	URL shortening	User_61	Organisation	Broadcasting/Journalism
56955	2020-04-16	107	28	https://www.express.co.uk/news/uk/1269980/Sadiq-Khan-London-coronavirus-face-masks	Sadiq Khan demands Londoners wear face masks as he declares coronavirus crackdown	UK Political and public figures	Public/political figure encouraging use, stricter guidelines or wearing	https://www.express.co.uk	Journalism: UK print	User_195	Organisation	Broadcasting/Journalism
57172	2020-04-03	94	28	https://www.theguardian.com/world/2020/apr/03/mask-wars-coronavirus-outbidding-demand?CMP=Share_iOSApp_Other	US accused of 'modern piracy' after diversion of masks meant for Europe	PPE supplies	PPE supplies (International)	https://www.theguardian.com	Journalism: UK print	User_433	Individual	Creative Industries
58458	2020-04-21	112	28	https://www.birminghammail.co.uk/news/midlands-news/birmingham-wholesaler-shipping-vital-ppe-18122689	Birmingham wholesaler 'shipping vital PPE abroad after UK government ignored offer of help'	PPE supplies	PPE supplies (UK)	https://www.birminghammail.co.uk	Journalism: UK print	User_72	Individual	Activist/Campaign group
20670	2020-07-10	192	27	https://www.bbc.co.uk/news/uk-scotland-53354308	Coronavirus: Face coverings now compulsory in Scotland's shops	Guidance and policy	Policy update	https://www.bbc.co.uk	Broadcasting and radio: UK	User_439	Individual	n/a
21616	2020-07-10	192	27	https://masksickness.ca/articles/2020/06/25/masks-dont-work-review-science-relevant-covid-19-social-policy	Masks Don't Work: A review of science relevant to COVID-19 social policy	Scientific evidence and expertise	Scientific studies	https://masksickness.ca	Petition/Campaign	User_14	Individual	other
21984	2020-07-11	193	27	https://bit.ly/3gGSAgI	Wearing face mask cuts your own risk of coronavirus by 65%, California doctors say	Scientific evidence and expertise	Expert opinion	https://bit.ly	URL shortening	User_65	Organisation	Broadcasting/Journalism
22114	2020-07-11	193	27	https://www.independent.co.uk/independentpremium/voices/boris-johnson-coronavirus-face-masks-scotland-compulsory-shops-a9612941.html?utm_term=Autofeed&utm_medium=Social&utm_source=Twitter#Echobox=1594451686	Why are politicians so reluctant to be seen wearing masks in public?	UK Political and public figures	Public/political figure discouraging use or not wearing	https://www.independent.co.uk	Journalism: UK print	User_3	Organisation	Broadcasting/Journalism
24780	2020-07-13	195	27	http://gov.uk/coronavirus	Coronavirus (COVID‑19)	Guidance and policy	Outline of guidance/policy	http://gov.uk	Government and public bodies (inc. health agencies)	User_79	Organisation	Medical/Healthcare (inc. NHS)
25227	2020-07-13	195	27	http://news.sky.com/story/coronavirus-britons-should-be-wearing-face-masks-in-shops-says-boris-johnson-12027625	Coronavirus: Britons 'should be wearing face masks in shops', says Boris Johnson	UK Political and public figures	Public/political figure encouraging use, stricter guidelines or wearing	http://news.sky.com	Broadcasting and radio: UK	User_1	Organisation	Broadcasting/Journalism
30792	2020-07-14	196	27	http://bbc.in/CV19MaskAttitudes	Coronavirus: Why attitudes to masks have changed around the world	Cases and face mask use outside the UK	Face mask use and guidelines/policies in other countries	http://bbc.in	Broadcasting and radio: UK	User_2	Organisation	Broadcasting/Journalism
31185	2020-07-14	196	27	https://www.independent.co.uk/news/uk/politics/face-mask-gove-coronavirus-shops-pret-a9619141.html	Coronavirus: Michael Gove photographed in Pret without a face mask, despite telling public it is 'good sense'	UK Political and public figures	Public/political figure discouraging use or not wearing	https://www.independent.co.uk	Journalism: UK print	User_440	Organisation	Broadcasting/Journalism
32753	2020-07-15	197	27	https://bit.ly/3h7hKWl	Minimise the spread of COVID-19; understanding the use of face coverings, facemasks and respirators.	Guidance and policy	Outline of guidance/policy	https://bit.ly	URL shortening	User_441	Organisation	Academia/Research/University
32997	2020-07-15	197	27	https://www.independent.co.uk/voices/uk-lockdown-restrictions-eased-coronavirus-learning-disabled-supported-living-guidance-a9617616.html	While everyone else emerges from lockdown, my learning disabled sister has been left in limbo – and I'm worried for her future. The government’s guidance on coronavirus for supported living settings has been ‘under development’ since mid-May. We still don’t know if Raana or her carers should be wearing PPE or tested for Covid-19	Exemptions and disability concerns	Exemptions and disability concerns	https://www.independent.co.uk	Journalism: UK print	User_442	Individual	Broadcasting/Journalism
35109	2020-07-16	198	27	https://www.activistpost.com/2020/06/do-masks-even-work-can-you-be-forced-to-wear-one-dr-kaufman-weighs-in.html	Do Masks Even Work? Can You Be Forced To Wear One? Dr. Kaufman Weighs In	Scientific evidence and expertise	Expert opinion	https://www.activistpost.com	Journalism: online only	User_14	Individual	other
39127	2020-07-20	202	27	https://nyti.ms/2DU1vgM	No One Knows What Thailand Is Doing Right, but So Far, It’s Working	Cases and face mask use outside the UK	Outbreaks and reported cases in other countries	https://nyti.ms	Journalism: International print	User_46	Organisation	Broadcasting/Journalism
39152	2020-07-20	202	27	https://www.independent.co.uk/life-style/health-and-families/jennifer-aniston-face-mask-coronavirus-friend-picture-ventilator-a9627566.html?utm_medium=Social&utm_source=Twitter#Echobox=1595229873	‘THIS IS COVID’: JENNIFER ANISTON URGES FANS TO WEAR MASKS AS SHE SHARES PHOTO OF FRIEND ON VENTILATOR	Cases and face mask use outside the UK	International political/public figure	https://www.independent.co.uk	Journalism: UK print	User_3	Organisation	Broadcasting/Journalism
39775	2020-07-20	202	27	https://www.theguardian.com/global/video/2020/jul/20/masks-resurgence-and-politics-dr-fauci-speaks-on-coronavirus-concerns-video-highlights?utm_term=Autofeed&CMP=twt_gu&utm_medium&utm_source=Twitter#Echobox=1595256438	Masks, resurgence and politics: Fauci speaks on coronavirus concerns – video highlights	Scientific evidence and expertise	Expert opinion	https://www.theguardian.com	Journalism: UK print	User_4	Organisation	Broadcasting/Journalism
39853	2020-07-20	202	27	https://www.itv.com/news/2020-07-20/the-weirdest-and-wackiest-face-masks-to-come-out-of-the-coronavirus-pandemic	The weirdest and wackiest face masks to come out of the coronavirus pandemic	Retail	Face masks for sale	https://www.itv.com	Broadcasting and radio: UK	User_31	Organisation	Broadcasting/Journalism
40649	2020-07-21	203	27	https://www.sciencetimes.com/articles/25410/20200421/austria-90-drop-coronavirus-cases-requiring-people-wear-face-masks.htm	Austria Has 90% Drop in Coronavirus Cases After Requiring People to Wear Face Masks	Cases and face mask use outside the UK	Face mask use and guidelines/policies in other countries	https://www.sciencetimes.com	Academic/science journal and/or organisation	User_172	Individual	n/a
49305	2020-07-26	208	27	https://www.thescottishsun.co.uk/news/5852445/nicola-sturgeon-snp-face-masks-coronavirus/	BAD TASTE' Coronavirus Scotland: Nicola Sturgeon accused of ‘politicising pandemic’ as SNP launch branded face masks from £8	Retail	Face masks for sale	https://www.thescottishsun.co.uk	Journalism: UK print	User_51	Individual	Other
54005	2020-07-30	212	27	https://www.nhm.ac.uk/discover/news/2020/july/will-coronavirus-cripple-the-fight-against-plastic-pollution.html?utm_source=tw-link-post-20200729-kp&utm_medium=social&utm_campaign=natureinlockdown	Will coronavirus cripple the fight against plastic pollution?	Environmental impact	Environmental impact	https://www.nhm.ac.uk	Academic/science journal and/or organisation	User_443	Organisation	Other
54705	2020-07-31	213	27	https://www.theguardian.com/us-news/2020/jul/31/us-sheriffs-mask-orders-covid-19-blm?utm_term=Autofeed&CMP=twt_gu&utm_medium&utm_source=Twitter#Echobox=1596187587	US sheriffs rebel against state mask orders even as Covid-19 spreads	Cases and face mask use outside the UK	Political tensions in/between other countries	https://www.theguardian.com	Journalism: UK print	User_4	Organisation	Broadcasting/Journalism
55032	2020-07-31	213	27	https://www.independent.co.uk/news/world/asia/duterte-face-mask-petrol-clean-coronavirus-philippines-president-a9647931.html?utm_medium=Social&utm_source=Twitter#Echobox=1596198489	Philippines president Duterte tells citizens to clean masks with petrol: ‘I’m not joking’	Cases and face mask use outside the UK	International political/public figure	https://www.independent.co.uk	Journalism: UK print	User_3	Organisation	Broadcasting/Journalism
56124	2020-04-16	107	27	https://news.stv.tv/west-central/factory-gifts-17k-masks-to-local-frontline-workers	Factory gifts 17k masks to local frontline workers	PPE supplies	PPE supplies (UK)	https://news.stv.tv	Broadcasting and radio: UK	User_40	Organisation	Broadcasting/Journalism
56481	2020-06-05	157	27	https://www.theguardian.com/commentisfree/2020/jun/05/face-masks-coronavirus?utm_term=Autofeed&CMP=twt_gu&utm_medium&utm_source=Twitter#Echobox=1591373951	We can't be 100% sure face masks work – but that shouldn't stop us wearing them	Scientific evidence and expertise	Expert opinion	https://www.theguardian.com	Journalism: UK print	User_4	Organisation	Broadcasting/Journalism
56541	2020-06-05	157	27	https://www.independent.co.uk/news/world/americas/coronavirus-mexico-police-death-face-mask-arrest-protest-a9550796.html?utm_medium=Social&utm_source=Twitter#Echobox=1591361732	Mexicans protest against police brutality after man ‘arrested for not wearing face mask’ dies in custody	Cases and face mask use outside the UK	Political tensions in/between other countries	https://www.independent.co.uk	Journalism: UK print	User_3	Organisation	Broadcasting/Journalism
56559	2020-05-25	146	27	https://at.dezeen.com/3gjhMus	Adidas launches reusable face mask called Face Cover	Retail	Face masks for sale	https://at.dezeen.com	Journalism: UK print	User_352	Organisation	Broadcasting/Journalism
56634	2020-05-12	133	27	https://bylinetimes.com/2020/05/11/the-media-needs-to-stop-pretending-elon-mask-is-a-wise-sage-rather-than-a-grifter/	The Media Needs to Stop Pretending that Elon Musk is a Wise Sage rather than a Grifter	Covid-19 (not face mask specific)	Other	https://bylinetimes.com	Journalism: International Print	User_444	Individual	n/a
56653	2020-04-23	114	27	http://trib.al/3vSRvs0	Clap for carers': UK pays tribute to workers on frontline of coronavirus. Deaths of UK hospital patients with COVID-19 reach 18,738, but social distancing is said to be working	Covid-19 (not face mask specific)	UK outbreaks and reported cases	http://trib.al	URL shortening	User_1	Organisation	Broadcasting/Journalism
56740	2020-04-19	110	27	https://nyti.ms/2Ktaoy9	10 African Countries Have No Ventilators. That’s Only Part of the Problem.	Cases and face mask use outside the UK	Outbreaks and reported cases in other countries	https://nyti.ms	Journalism: International print	User_46	Organisation	Broadcasting/Journalism
56762	2020-04-07	98	27	https://trib.al/MPAoo6g	NHS doctor who went viral with his warning not to rely on gloves reveals why wearing a face mask will NOT protect you from COVID-19 because tiny virus particles can still penetrate	Scientific evidence and expertise	Expert opinion	https://trib.al	URL shortening	User_60	Organisation	Broadcasting/Journalism
56778	2020-04-17	108	27	https://news.sky.com/story/coronavirus-rip-off-face-masks-targeting-british-consumers-11974729	Coronavirus: Rip-off face masks targeting British consumers	Retail	Face masks for sale	https://news.sky.com	Broadcasting and radio: UK	User_1	Organisation	Broadcasting/Journalism
56803	2020-04-19	110	27	https://nyti.ms/2XOzJue	10 African Countries Have No Ventilators. That’s Only Part of the Problem.	Cases and face mask use outside the UK	Outbreaks and reported cases in other countries	https://nyti.ms	Journalism: International print	User_46	Organisation	Broadcasting/Journalism
56815	2020-06-01	153	27	https://tfl.gov.uk/campaign/coronavirus-covid-	TFL: Coronavirus	Guidance and policy	Outline of guidance/policy	https://tfl.gov.uk	Travel	User_66	Organisation	Travel
56831	2020-06-06	158	27	https://www.independent.co.uk/voices/face-masks-public-transport-compulsory-coronavirus-death-toll-boris-johnson-a9552431.html?utm_medium=Social&utm_source=Twitter#Echobox=1591450897	They’re lifting lockdown without compulsory face masks. Is the government really that stupid?	Guidance and policy	Endorsing use and/or stricter guidelines/policy	https://www.independent.co.uk	Journalism: UK print	User_3	Organisation	Broadcasting/Journalism
56838	2020-04-23	114	27	https://www.thelancet.com/journals/lancet/article/PIIS0140-6736(20)30918-1/fulltext#.XqEyQdGd_0s.twitter	Wearing face masks in the community during the COVID-19 pandemic: altruism and solidarity	Scientific evidence and expertise	Scientific studies	https://www.thelancet.com	Academic/science journal and/or organisation	User_435	Individual	Academia/Research/University
57043	2020-05-25	146	27	https://www.euronews.com/2020/05/25/requiring-face-masks-to-fight-covid-19-upholding-niqab-bans-shows-irony-lost-on-lead-view	Requiring face masks to fight COVID-19 while upholding niqab bans shows irony lost on leaders	Mask Use	Prejudice associated with face coverings or general appearance	https://www.euronews.com	Broadcasting and radio: International	User_445	Individual	Academia/Research/University
57062	2020-04-07	98	27	https://amp.france24.com/en/20200406-germany-outlines-plan-for-scaling-back-coronavirus-lockdown?__twitter_impression=true	Germany outlines plan for scaling back coronavirus lockdown	Cases and face mask use outside the UK	Face mask use and guidelines/policies in other countries	https://amp.france24.com	Broadcasting and radio: International	User_132	Individual	n/a
57065	2020-04-10	101	27	https://bit.ly/2Xmy0fl	Central Saint Martins staff set up projects to help the NHS	PPE supplies	PPE supplies (UK)	https://bit.ly	URL shortening	User_446	Organisation	Academia/Research/University
57100	2020-04-10	101	27	https://www.gov.uk/government/publications/wuhan-novel-coronavirus-infection-prevention-and-control	COVID-19: infection prevention and control (IPC)	Guidance and policy	Outline of guidance/policy	https://www.gov.uk	Government and public bodies (inc. health agencies)	User_447	Individual	Academia/Research/University
57137	2020-05-07	128	27	https://blogs.bmj.com/bmj/2020/05/07/push-universal-mask-wearing-communication-needs-deaf-forgotten/	Covid-19: The communication needs of D/deaf healthcare workers and patients are being forgotten	Exemptions and disability concerns	Exemptions and disability concerns	https://blogs.bmj.com	Academic/science journal and/or organisation	User_448	Individual	Medical/Healthcare (inc. NHS)
57411	2020-05-07	128	27	https://www.vice.com/en_us/article/wxqepb/stop-throwing-your-coronavirus-gloves-and-masks-in-the-recycling-bin?utm_campaign=sharebutton	Stop Throwing Your Gloves and Masks in the Recycling Bin	Environmental impact	Environmental impact	https://www.vice.com	Broadcasting and radio: International	User_114	Organisation	Activist/Campaign group
57492	2020-04-03	94	27	https://www.mirror.co.uk/news/uk-news/live-coronavirus-uk-advice-pandemic-21805328	Coronavirus RECAP: Tories U-turn again as pupils will have to wear masks	Guidance and policy	Policy update	https://www.mirror.co.uk	Journalism: UK print	User_38	Organisation	Broadcasting/Journalism
57502	2020-04-22	113	27	https://www.theguardian.com/uk-news/2020/apr/21/government-misses-out-on-14m-facemasks-for-nhs-in-four-weeks?CMP=Share_iOSApp_Other	Government misses out on 16m face masks for NHS in four weeks	PPE supplies	PPE supplies (UK)	https://www.theguardian.com	Journalism: UK print	User_294	Individual	Medical/Healthcare (inc. NHS)
57605	2020-04-02	93	27	https://bit.ly/2X4cADA https://bit.ly/341pfJ1	Invalid Link	Invalid Link	Invalid Link	https://bit.ly	URL shortening	User_317	Individual	Broadcasting/Journalism
57765	2020-06-04	156	27	https://www.telegraph.co.uk/global-health/science-and-disease/coronavirus-news-uk-deaths-cases-air-bridges-lockdown1/	Face masks must be worn on public transport from June 15	Guidance and policy	Policy update	https://www.telegraph.co.uk	Journalism: UK print	User_26	Organisation	Broadcasting/Journalism
57847	2020-03-04	64	27	https://www.independent.co.uk/news/health/coronavirus-face-masks-who-buy-china-do-they-work-gloves-a9373701.html	Coronavirus: WHO accuses medical suppliers of selling face masks at six times average price amid global crisis	PPE supplies	PPE supplies (International)	https://www.independent.co.uk	Journalism: UK print	User_3	Organisation	Broadcasting/Journalism
58063	2020-03-06	66	27	http://www.actionfraud.police.uk/alert/coronavirus-scam-costs-victims-over-800k-in-one-month	Coronavirus scam costs victims over £800k in one month	Covid-19 (not face mask specific)	Other	http://www.actionfraud.police.uk	Other	User_313	Organisation	Emergency services
8519	2020-06-24	176	26	https://greatergood.berkeley.edu/article/item/five_ways_to_encourage_safe_behavior_during_the_pandemic?utm_source=Greater+Good+Science+Center&utm_campaign=598bc936d6-EMAIL_CAMPAIGN_GG_Newsletter_June_23&utm_medium=email&utm_term=0_5ae73e326e-598bc936d6-71340983	Invalid Link	Invalid Link	Invalid Link	https://greatergood.berkeley.edu	Academic/science journal and/or organisation	User_451	Individual	Medical/Healthcare (inc. NHS)
12779	2020-06-30	182	26	https://on.ft.com/2NOIo9v	Anthony Fauci warns US virus cases could reach 100,000 a day	Cases and face mask use outside the UK	Outbreaks and reported cases in other countries	https://on.ft.com	Journalism: UK print	User_48	Organisation	Broadcasting/Journalism
13751	2020-07-01	183	26	https://www.rpharms.com/Portals/0/RPS%20image%20library/Graphics/Coronavirus/Face%20Covering%20Poster%20PRINT.pdf	We’d like you to wear a face covering before entering this pharmacy	Guidance and policy	Outline of guidance/policy	https://www.rpharms.com	Professional body/Union	User_452	Individual	Medical/Healthcare (inc. NHS)
25937	2020-07-13	195	26	https://www.independent.co.uk/news/uk/politics/coronavirus-face-masks-uk-shortages-nhs-workers-matt-hancock-a9460011.html	Public wearing face masks creates shortages for NHS workers, Health Secretary warns	UK Political and public figures	Public/political figure discouraging use or not wearing	https://www.independent.co.uk	Journalism: UK print	User_109	Individual	Broadcasting/Journalism
28287	2020-07-14	196	26	https://www.independent.co.uk/news/world/americas/kansas-man-maga-hat-gun-coronavirus-us-mask-order-a9617361.html?utm_medium=Social&utm_source=Twitter#Echobox=1594715866	Man in MAGA hat flashes his gun when asked to follow his state's mask order	Cases and face mask use outside the UK	Face mask use and guidelines/policies in other countries	https://www.independent.co.uk	Journalism: UK print	User_3	Organisation	Broadcasting/Journalism
35300	2020-07-17	199	26	https://www.theguardian.com/world/2020/jul/16/georgia-governor-sues-mask-mandate-covid19?utm_term=Autofeed&CMP=twt_gu&utm_medium&utm_source=Twitter#Echobox=1594950852	Georgia’s governor sues to block Atlanta mayor from mandating masks in public	Cases and face mask use outside the UK	International political/public figure	https://www.theguardian.com	Journalism: UK print	User_4	Organisation	Broadcasting/Journalism
36891	2020-07-18	200	26	https://bylinetimes.com/2020/07/13/the-governments-ten-biggest-coronavirus-lies-unmasked/	THE GOVERNMENT'STen Biggest Coronavirus LiesUnmasked	Fact checking	Fact checking	https://bylinetimes.com	Journalism: International Print	User_55	Organisation	Broadcasting/Journalism
41206	2020-07-21	203	26	http://mndassociation.org/information-for-people-with-or-affected-by-mnd	Information for people with or affected by MND	Exemptions and disability concerns	Exemptions and disability concerns	http://mndassociation.org	Charity, voluntary organisaiton and/or fundraising	User_453	Organisation	Charity/Volunteer Organisation
42536	2020-07-22	204	26	https://www.theguardian.com/australia-news/live/2020/jul/23/coronavirus-live-update-australia-victoria-nsw-queensland-face-masks-hotspots-covid-19-latest-news?utm_term=Autofeed&CMP=twt_gu&utm_medium&utm_source=Twitter#Echobox=1595455905	Queensland names Sydney's Fairfield as Covid-19 hotspot – as it happened	Cases and face mask use outside the UK	Outbreaks and reported cases in other countries	https://www.theguardian.com	Journalism: UK print	User_4	Organisation	Broadcasting/Journalism
42687	2020-07-23	205	26	https://bylinetimes.com/2020/07/13/the-governments-ten-biggest-coronavirus-lies-unmasked/	THE GOVERNMENT'STen Biggest Coronavirus LiesUnmasked	Fact checking	Fact checking	https://bylinetimes.com	Journalism: International Print	User_22	Organisation	Broadcasting/Journalism
48097	2020-07-25	207	26	https://www.independent.co.uk/news/uk/home-news/teenager-abused-deafblind-sister-face-mask-coronavirus-train-southport-a9637531.html?utm_medium=Social&utm_source=Twitter#Echobox=1595675058	‘You’re taking the p***’: Teenager abused for removing face mask so deaf sister could read her lips	Exemptions and disability concerns	Exemptions and disability concerns	https://www.independent.co.uk	Journalism: UK print	User_3	Organisation	Broadcasting/Journalism
48583	2020-07-25	207	26	http://gov.uk/guidance/coronavirus-covid-19-safer-travel-guidance-for-passengers	Coronavirus (COVID-19): safer travel guidance for passengers	Guidance and policy	Outline of guidance/policy	http://gov.uk	Government and public bodies (inc. health agencies)	User_17	Organisation	Medical/Healthcare (inc. NHS)
48839	2020-07-25	207	26	https://www.snpstore.org	WELCOME TO THE SNP STORE	Retail	Selling face masks	https://www.snpstore.org	Retail	User_454	Individual	n/a
49107	2020-07-26	208	26	https://bylinetimes.com/2020/07/13/the-governments-ten-biggest-coronavirus-lies-unmasked/	THE GOVERNMENT'STen Biggest Coronavirus LiesUnmasked	Fact checking	Fact checking	https://bylinetimes.com	Journalism: International Print	User_55	Organisation	Broadcasting/Journalism
50258	2020-07-27	209	26	https://bit.ly/2WZrZUM	Existing evidence suggests face coverings do not lead to false sense of security	Scientific evidence and expertise	Scientific studies	https://bit.ly	URL shortening	User_42	Organisation	Academia/Research/University
50741	2020-07-27	209	26	http://inproportion2.talkigy.com/finnish_swedish_study_26jul.html	School closures do not slow the spread of Covid-19, according to Finnish-Swedish official study	Covid-19 (not face mask specific)	Mitigation strategies	http://inproportion2.talkigy.com	Journalism: online only	User_455	Individual	Creative Industries
52898	2020-07-29	211	26	https://www.independent.co.uk/news/world/americas/coronavirus-family-death-test-positive-mask-free-party-covid-19-a9644151.html?utm_medium=Social&utm_source=Twitter#Echobox=1596038262	Coronavirus: 14 members of family test positive for Covid-19 and one dies after holding mask-free party	Mask Use	Mask(s) not being worn or misused	https://www.independent.co.uk	Journalism: UK print	User_3	Organisation	Broadcasting/Journalism
56391	2020-05-04	125	26	https://www.nbcnews.com/news/us-news/michigan-security-guard-killed-police-investigating-if-it-was-over-n1199241	Michigan security guard killed in mask dispute; suspect said he 'disrespected' them	Cases and face mask use outside the UK	Face mask use and guidelines/policies in other countries	https://www.nbcnews.com	Broadcasting and radio: International	User_456	Individual	Other
56571	2020-05-21	142	26	https://trib.al/zqbv1ae	Coronavirus: Homemade masks and scarves can limit spread of COVID-19, study says, but there are downsides	Scientific evidence and expertise	Scientific studies	https://trib.al	URL shortening	User_1	Organisation	Broadcasting/Journalism
56704	2020-05-08	129	26	https://www.theguardian.com/us-news/2020/may/08/coronavirus-face-mask-exercise-outside?utm_term=Autofeed&CMP=twt_gu&utm_medium&utm_source=Twitter#Echobox=1588933817	Should I wear a mask when I'm exercising outside? It’s important to get fresh air and exercise – but do we need to wear masks while running, walking and cycling? We asked some experts	Scientific evidence and expertise	Expert opinion	https://www.theguardian.com	Journalism: UK print	User_4	Organisation	Broadcasting/Journalism
56972	2020-02-11	42	26	https://news.sky.com/story/coronavirus-can-face-masks-really-protect-you-11931121	Coronavirus: What does the science actually say about face coverings?	Scientific evidence and expertise	Scientific studies	https://news.sky.com	Broadcasting and radio: UK	User_1	Organisation	Broadcasting/Journalism
57027	2020-04-18	109	26	https://www.telegraph.co.uk/health-fitness/body/good-face-mask-guide-works-doesnt-fight-against-coronavirus/	Face mask rules and who is exempt from wearing one	Guidance and policy	Outline of guidance/policy	https://www.telegraph.co.uk	Journalism: UK print	User_26	Organisation	Broadcasting/Journalism
57391	2020-06-06	158	26	https://www.independent.co.uk/news/uk/home-news/coronavirus-news-live-update-latest-uk-today-covid-19-cases-deaths-a9552091.html?utm_medium=Social&utm_source=Twitter#Echobox=1591433069	Coronavirus news: More schools abandon plans to reopen next week as rising UK infection rates spark fears of second wave	Covid-19 (not face mask specific)	Mitigation strategies	https://www.independent.co.uk	Journalism: UK print	User_3	Organisation	Broadcasting/Journalism
57416	2020-05-28	149	26	https://www.technocracy.news/blaylock-face-masks-pose-serious-risks-to-the-healthy/	Blaylock: Face Masks Pose Serious Risks To The Healthy	Scientific evidence and expertise	Scientific studies	https://www.technocracy.news	Journalism: news aggregator	User_449	Individual	n/a
57420	2020-06-05	157	26	https://www.huffingtonpost.co.uk/entry/black-lives-matter-coronavirus-protest-masks_n_5ed9a69bc5b68bc1a40159b9?ncid=other_twitter_cooo9wqtham&utm_campaign=share_twitter	Law Enforcement Seized Masks Meant To Protect Anti-Racist Protesters From COVID-19	PPE supplies	PPE supplies (UK)	https://www.huffingtonpost.co.uk	Journalism: online only	User_457	Individual	Other
57433	2020-03-08	68	26	https://www.euronews.com/2020/03/06/coronavirus-french-protective-mask-manufacturer-scraps-nhs-order-to-keep-masks-in-france	Coronavirus: French protective mask manufacturer scraps NHS order to keep masks in France	PPE supplies	PPE supplies (International)	https://www.euronews.com	Broadcasting and radio: International	User_191	Individual	n/a
57642	2020-06-04	156	26	https://www.mirror.co.uk/news/uk-news/coronavirus-live-updates-lockdown-uk-22118071	Coronavirus RECAP: Tories U-turn again as pupils will have to wear masks	Guidance and policy	Policy update	https://www.mirror.co.uk	Journalism: UK print	User_38	Organisation	Broadcasting/Journalism
57697	2020-05-25	146	26	https://bit.ly/3bCCNwQ	COVID-19 face covering advice	Guidance and policy	Outline of guidance/policy	https://bit.ly	URL shortening	User_169	Organisation	Government / Government Agency / Local authority
26	2020-06-10	162	25	https://nypost.com/2020/06/09/anthony-fauci-warns-that-covid-19-pandemic-isnt-close-to-over/	Anthony Fauci warns that ‘nightmare’ pandemic isn’t close to over	Cases and face mask use outside the UK	Outbreaks and reported cases in other countries	https://nypost.com	Journalism: International print	User_463	Individual	Creative Industries
4034	2020-06-16	168	25	https://www.gov.uk/guidance/coronavirus-covid-19-safer-travel-guidance-for-passengers#exemptions-face-coverings	Guidance Coronavirus (COVID-19): safer travel guidance for passengers	Guidance and policy	Outline of guidance/policy	https://www.gov.uk	Government and public bodies (inc. health agencies)	User_464	Organisation	Travel
5244	2020-06-18	170	25	https://bit.ly/2Ybi6Eq	Sadiq Khan urges Boris Johnson to make face coverings compulsory in shops	UK Political and public figures	Public/political figure encouraging use, stricter guidelines or wearing	https://bit.ly	URL shortening	User_160	Organisation	Broadcasting/Journalism
7374	2020-06-22	174	25	https://news.stv.tv/scotland/coronavirus-18-train-stations-to-provide-free-face-masks	Coronavirus: 18 train stations to provide free face masks	PPE supplies	PPE supplies (UK)	https://news.stv.tv	Broadcasting and radio: UK	User_256	Individual	Broadcasting/Journalism
13852	2020-07-02	184	25	http://news.sky.com/story/coronavirus-lone-ranger-lookalike-donald-trump-says-face-masks-are-good-12019341	Coronavirus: Lone Ranger lookalike Donald Trump says 'face masks are good'. The president has previously said he did not want to "give the press the pleasure of seeing" him wearing a face covering	Cases and face mask use outside the UK	International political/public figure	http://news.sky.com	Broadcasting and radio: UK	User_1	Organisation	Broadcasting/Journalism
18067	2020-07-07	189	25	https://www.bbc.co.uk/news/uk-53316491	Coronavirus: Wear masks in crowded public spaces, says science body	Scientific evidence and expertise	Expert opinion	https://www.bbc.co.uk	Broadcasting and radio: UK	User_459	Individual	Activist/Campaign group
19599	2020-07-08	190	25	https://voxeu.org/article/unmasked-effect-face-masks-spread-covid-19	Unmasked! The effect of face masks on the spread of COVID-19	Scientific evidence and expertise	Scientific studies	https://voxeu.org	Academic/science journal and/or organisation	User_460	Individual	Academia/Research/University
20168	2020-07-09	191	25	https://www.independent.co.uk/news/uk/home-news/coronavirus-rishi-sunak-wagamamas-serve-food-mask-a9609641.html?utm_medium=Social&utm_source=Twitter#Echobox=1594286755	Coronavirus: Outrage after Rishi Sunak serves food without wearing mask	UK Political and public figures	Public/political figure discouraging use or not wearing	https://www.independent.co.uk	Journalism: UK print	User_3	Organisation	Broadcasting/Journalism
25915	2020-07-13	195	25	https://news.westernu.ca/2020/07/students-put-smiles-on-faces-amid-pandemic-protection/	Students display smiles amid pandemic protection	Exemptions and disability concerns	Exemptions and disability concerns	https://news.westernu.ca	Academic/science journal and/or organisation	User_176	Organisation	Academia/Research/University
30891	2020-07-14	196	25	https://www.theguardian.com/world/2020/jul/14/coronavirus-mask-wearing-in-english-shops-will-be-difficult-to-enforce?CMP=twt_gu&utm_source=Twitter&utm_medium#Echobox=1594759357	Coronavirus: mask-wearing in English shops 'will be difficult to enforce'	Guidance and policy	Enforcement	https://www.theguardian.com	Journalism: UK print	User_4	Organisation	Broadcasting/Journalism
31241	2020-07-14	196	25	https://www.news.com.au/world/europe/uk-politics/coronavirus-uk-could-face-120000-deaths-in-deadly-second-wave/news-story/3ddd960649aded704ced56df942c351b	Coronavirus: UK could face 120,000 deaths in deadly second wave	Covid-19 (not face mask specific)	UK outbreaks and reported cases	https://www.news.com.au	Journalism: online only	User_64	Individual	n/a
33078	2020-07-15	197	25	https://www.telegraph.co.uk/global-health/science-and-disease/coronavirus-news-cases-deaths-lockdown-masks2/?WT.mc_id=tmgliveapp_iosshare_Avnkqt69x9b0	Include skin rashes in Covid symptoms, Government urged by scientists	Covid-19 (not face mask specific)	Other	https://www.telegraph.co.uk	Journalism: UK print	User_88	Individual	n/a
43006	2020-07-23	205	25	http://news.sky.com/story/coronavirus-what-shops-do-i-have-to-wear-a-face-covering-in-rules-changing-in-england-tomorrow-12034538	Coronavirus: What shops do I have to wear a face covering in? Rules changing in England on Friday	Guidance and policy	Outline of guidance/policy	http://news.sky.com	Broadcasting and radio: UK	User_1	Organisation	Broadcasting/Journalism
49981	2020-07-27	209	25	https://www.thetimes.co.uk/article/coronavirus-in-scotland-snp-accused-of-cashing-in-on-covid-19-with-branded-face-masks-rtzphsz78	Coronavirus in Scotland: SNP accused of cashing in on Covid-19 with branded face masks	Retail	Face masks for sale	https://www.thetimes.co.uk	Journalism: UK print	User_166	Individual	n/a
56288	2020-05-26	147	25	http://independent.co.uk/arts-entertainment/films/news/matthew-mcconaughey-face-masks-coronavirus-ppe-hospitals-texas-a9532216.html	Coronavirus: Matthew McConaughey personally delivers 110,000 face masks to hospitals in Texas	PPE supplies	PPE supplies (International)	http://independent.co.uk	Journalism: UK print	User_3	Organisation	Broadcasting/Journalism
56402	2020-05-20	141	25	https://www.bbc.co.uk/news/amp/uk-england-london-52736284?__twitter_impression=true	Coronavirus: Mayor urges London shops to stock reusable face masks	UK Political and public figures	Public/political figure encouraging use, stricter guidelines or wearing	https://www.bbc.co.uk	Broadcasting and radio: UK	User_25	Individual	Government / Government Agency / Local authority
56490	2020-06-02	154	25	https://www.tes.com/news/coronavirus-schools-reopening-do-teachers-need-wear-face-masks	Do we need face masks in schools?	Scientific evidence and expertise	Scientific studies	https://www.tes.com	Journalism: UK print	User_9	Individual	Academia/Research/University
56821	2020-03-03	63	25	https://trib.al/YNzA0im	Coronavirus: Do masks protect you? Will summer save us? Busting COVID-19 myths	Fact checking	Fact checking	https://trib.al	URL shortening	User_1	Organisation	Broadcasting/Journalism
56829	2020-06-05	157	25	https://www.bbc.com/news/uk-52930245	Coronavirus: Widen rules on where face coverings must be used, say UK doctors	Guidance and policy	Endorsing use and/or stricter guidelines/policy	https://www.bbc.com	Broadcasting and radio: UK	User_85	n/a	Activist/Campaign group
56854	2020-03-28	88	25	http://original-political-cartoon.com	WELCOME TO THE POLITICAL CARTOON GALLERY ORIGINAL CARTOONS FOR SALE	Art	Art	http://original-political-cartoon.com	Retail	User_80	Organisation	Creative Industries
56875	2020-05-05	126	25	https://royalsociety.org/news/2020/05/delve-group-publishes-evidence-paper-on-use-of-face-masks/	DELVE group publishes evidence paper on the use of face masks in tackling Coronavirus (COVID-19) pandemic	Scientific evidence and expertise	Scientific studies	https://royalsociety.org	Academic/science journal and/or organisation	User_59	Organisation	Academia/Research/University
56921	2020-05-13	134	25	https://www.theguardian.com/world/video/2020/may/13/coronavirus-uk-should-i-be-wearing-a-face-mask-video-explainer?utm_term=Autofeed&CMP=twt_gu&utm_medium&utm_source=Twitter#Echobox=1589385877	Coronavirus UK: should I be wearing a face mask? – video explainer	Guidance and policy	Outline of guidance/policy	https://www.theguardian.com	Journalism: UK print	User_4	Organisation	Broadcasting/Journalism
57087	2020-06-06	158	25	https://www.independent.co.uk/news/uk/home-news/coronavirus-face-mask-rules-nhs-hancock-hospital-policy-a9552081.html?utm_medium=Social&utm_source=Twitter#Echobox=1591433734	NHS chiefs criticise government for making policy ‘on the hoof’ after hospital mask ruling	Guidance and policy	Call for clarification	https://www.independent.co.uk	Journalism: UK print	User_3	Organisation	Broadcasting/Journalism
57236	2020-04-02	93	25	https://www.cambridgeindependent.co.uk/news/cambridge-virologist-explains-what-we-know-and-dont-know-about-covid-19-9104220/	Cambridge virologist explains what we do and don’t know about Covid-19	Scientific evidence and expertise	Expert opinion	https://www.cambridgeindependent.co.uk	Journalism: UK print	User_461	Individual	Creative Industries
57254	2020-05-13	134	25	http://www.keepsafe.org.uk/resources/face-masks	Invalid Link	Invalid Link	Invalid Link	http://www.keepsafe.org.uk	Covid information/statistics	User_465	Organisation	Creative Industries
57404	2020-04-10	101	25	https://www.huckmag.com/perspectives/activism-2/france-coronavirus-macron-pandemic-incompetent-people/	‘The coronavirus shows we are led by incompetent people’	Cases and face mask use outside the UK	Outbreaks and reported cases in other countries	https://www.huckmag.com	Journalism: UK print	User_466	Individual	n/a
58455	2020-04-19	110	25	https://forms.gle/4mTAzFwTtGXgjjKH9	Face Mask Fit Testing Outcomes	PPE supplies	PPE supplies (UK)	https://forms.gle	Invalid	User_467	Organisation	Professional Association/Union
58696	2020-04-04	95	25	https://www.theguardian.com/world/2020/apr/03/mask-wars-coronavirus-outbidding-demand	US accused of 'modern piracy' after diversion of masks meant for Europe	PPE supplies	PPE supplies (International)	https://www.theguardian.com	Journalism: UK print	User_468	Individual	Broadcasting/Journalism
58751	2020-05-04	125	25	https://www.independent.co.uk/news/health/coronavirus-nhs-hospitals-masks-gowns-safety-a9498251.html	Coronavirus: Hospitals delivered unusable masks and gowns in latest equipment crisis	PPE supplies	PPE supplies (UK)	https://www.independent.co.uk	Journalism: UK print	User_289	Individual	Broadcasting/Journalism
2541	2020-06-14	166	24	http://ow.ly/BjRK50A7gaJ	The Health Protection (Coronavirus, Wearing of Face Coverings on Public Transport) (England) Regulations 2020	Guidance and policy	Outline of guidance/policy	http://ow.ly	URL shortening	User_145	Organisation	Broadcasting/Journalism
9868	2020-06-26	178	24	http://www.healthdata.org/covid/updates	COVID-19 policy briefings	Cases and face mask use outside the UK	Outbreaks and reported cases in other countries	http://www.healthdata.org	Covid information/statistics	User_327	Individual	Academia/Research/University
15573	2020-07-03	185	24	https://newsinfo.inquirer.net/1289252/masks-to-be-compulsory-in-spain-until-coronavirus-permanently-defeated	Masks to be compulsory in Spain until coronavirus ‘permanently’ defeated	Cases and face mask use outside the UK	Face mask use and guidelines/policies in other countries	https://newsinfo.inquirer.net	Journalism: International print	User_470	Individual	Other
16855	2020-07-05	187	24	https://www.redbubble.com/i/mask/Rainbow-of-Snakes-by-ReptileAmphibia/44955014.9G0D8 https://www.redbubble.com/i/mask/A-Rainbow-of-Frog-Eyes-by-ReptileAmphibia/39010119.9G0D8?asc=u	Invalid Link	Invalid Link	Invalid Link	https://www.redbubble.com	Retail	User_471	Individual	Academia/Research/University
17707	2020-07-06	188	24	https://www.cnbc.com/2020/07/04/florida-reports-more-than-11000-new-coronavirus-cases-another-daily-record.html?__source=sharebar|twitter&par=sharebar	‘The growth is exponential’ — Florida and Texas report surge of coronavirus cases over Fourth of July	Cases and face mask use outside the UK	Outbreaks and reported cases in other countries	https://www.cnbc.com	Broadcasting and radio: International	User_241	Individual	Other
25468	2020-07-13	195	24	https://www.theguardian.com/world/2020/jun/29/face-masks-us-politics-coronavirus https://twitter.com/9NewsAUS/status/1282558796737335297	Invalid Link	Invalid Link	Invalid Link	https://www.theguardian.com	Journalism: UK print	User_472	Individual	Broadcasting/Journalism
26569	2020-07-13	195	24	https://www.express.co.uk/news/uk/1309061/face-masks-rules-change-compulsory-shops-date-boris-johnson-coronavirus-lockdown	Face masks in shops to be compulsory NEXT FRIDAY with fines for those who refuse to comply	Guidance and policy	Policy update	https://www.express.co.uk	Journalism: UK print	User_473	Organisation	n/a
30145	2020-07-14	196	24	https://www.theguardian.com/culture/2020/jul/14/seth-meyers-trump-coronavirus-mask-late-night?utm_term=Autofeed&CMP=twt_gu&utm_medium&utm_source=Twitter#Echobox=1594744134	Seth Meyers on Trump wearing a mask: 'Only four months too late'	Cases and face mask use outside the UK	International political/public figure	https://www.theguardian.com	Journalism: UK print	User_4	Organisation	Broadcasting/Journalism
30791	2020-07-14	196	24	http://bbc.in/CV19MaskAttitudes	Coronavirus: Why attitudes to masks have changed around the world	Cases and face mask use outside the UK	Face mask use and guidelines/policies in other countries	http://bbc.in	Broadcasting and radio: UK	User_2	Organisation	Broadcasting/Journalism
34645	2020-07-16	198	24	https://trib.al/qXubuEy	Invalid Link	Invalid Link	Invalid Link	https://trib.al	URL shortening	User_1	Organisation	Broadcasting/Journalism
34969	2020-07-16	198	24	https://inews.co.uk/opinion/air-pollution-exposure-has-been-linked-to-higher-covid-19-cases-so-lets-create-change-541639	Air pollution exposure has been linked to higher Covid-19 cases – so let’s create change	Environmental impact	Environmental impact	https://inews.co.uk	Journalism: UK print	User_474	Individual	Academia/Research/University
37401	2020-07-18	200	24	https://bit.ly/3jfkZgb	Florida father battling Covid-19 after son met friends and infected whole family	Cases and face mask use outside the UK	Outbreaks and reported cases in other countries	https://bit.ly	URL shortening	User_65	Organisation	Broadcasting/Journalism
43447	2020-07-23	205	24	https://www.rawstory.com/2020/07/fake-cdc-document-goes-viral-as-anti-mask-and-qanon-conspiracists-seek-to-sabotage-efforts-to-halt-19/	Fake CDC document goes viral as anti-mask and QAnon conspiracists seek to sabotage efforts to halt COVID-19	Fact checking	Fact checking	https://www.rawstory.com	Journalism: online only	User_58	Individual	Creative Industries
45634	2020-07-24	206	24	https://trib.al/WnqjfK8	Coronavirus: 'We simply can't do it' - Enforcing face covering law from today will be 'impossible'	Guidance and policy	Enforcement	https://trib.al	URL shortening	User_1	Organisation	Broadcasting/Journalism
46235	2020-07-24	206	24	https://www.bbc.co.uk/news/53108405	Coronavirus: 'Deadly masks' claims debunked	Fact checking	Fact checking	https://www.bbc.co.uk	Broadcasting and radio: UK	User_338	Individual	Academia/Research/University
49599	2020-07-26	208	24	https://wattsupwiththat.com/2020/07/25/does-universal-mask-wearing-decrease-or-increase-the-spread-of-covid-19/	Does Universal Mask Wearing Decrease or Increase the Spread of COVID-19?	Scientific evidence and expertise	Scientific studies	https://wattsupwiththat.com	Petition/Campaign	User_14	Individual	other
51045	2020-07-27	209	24	http://hill.cm/plgXySn	Red Sox pitcher suffering from heart inflammation due to COVID-19 infection	Cases and face mask use outside the UK	International political/public figure	http://hill.cm	Journalism: International print	User_58	Individual	Creative Industries
53070	2020-07-29	211	24	https://nyti.ms/30bhtMe	Bernie Sanders Is Asking for Masks for All	Cases and face mask use outside the UK	International political/public figure	https://nyti.ms	Journalism: International print	User_15	Organisation	Broadcasting/Journalism
53119	2020-07-29	211	24	https://www.politico.eu/article/as-europe-masks-up-coronavirus-covid19-the-netherlands-dithers/amp/	As Europe masks up, the Netherlands dithers	Cases and face mask use outside the UK	Face mask use and guidelines/policies in other countries	https://www.politico.eu	Journalism: online only	User_97	Individual	n/a
55327	2020-07-31	213	24	https://www.telegraph.co.uk/politics/2020/07/31/boris-johnson-local-lockdown-news-uk-manchester-brexit-latest/	Boris Johnson puts the brakes on planned easing of lockdown measures	Covid-19 (not face mask specific)	Mitigation strategies	https://www.telegraph.co.uk	Journalism: UK print	User_26	Organisation	Broadcasting/Journalism
56267	2020-04-12	103	24	https://ift.tt/2XtTpDn	Len's Mill Stores create thousands of masks, gowns and caps to help protect people during COVID-19	PPE supplies	PPE supplies (International)	https://ift.tt	Marketing/Branding/Analytics platform	User_475	Organisation	Broadcasting/Journalism
56465	2020-04-30	121	24	http://news.sky.com/story/coronavirus-low-cost-airline-says-its-passengers-will-need-to-wear-masks-on-board-11981095	Coronavirus: Low-cost airline says its passengers will need to wear masks on board	Guidance and policy	Policy update	http://news.sky.com	Broadcasting and radio: UK	User_1	Organisation	Broadcasting/Journalism
56500	2020-06-06	158	24	http://news.sky.com/story/coronavirus-government-accused-of-blindsiding-nhs-trusts-with-new-face-mask-rules-12001558	Coronavirus: Government accused of blindsiding NHS trusts with new face mask rules	Guidance and policy	Policy update	http://news.sky.com	Broadcasting and radio: UK	User_1	Organisation	Broadcasting/Journalism
56744	2020-04-22	113	24	https://www.independent.co.uk/news/world/americas/lexi-collins-death-texas-girl-face-masks-nurses-coronavirus-a9477146.html	Ten-year-old girl who made masks for nurses killed in accident	PPE supplies	PPE supplies (International)	https://www.independent.co.uk	Journalism: UK print	User_3	Organisation	Broadcasting/Journalism
56922	2020-05-21	142	24	https://www.dropbox.com/sh/fvp131tsqxccqol/AACe8jA5iwrfsZTtCbTRKznSa?dl=0&preview=Paper.pdf	Invalid Link	Invalid Link	Invalid Link	https://www.dropbox.com	Other	User_476	Individual	Academia/Research/University
56999	2020-03-31	91	24	https://www.theguardian.com/world/2020/mar/31/can-face-mask-protect-me-coronavirus-covid-19-myths-busted?utm_term=Autofeed&CMP=twt_gu&utm_medium&utm_source=Twitter#Echobox=1585664147	Can a face mask protect me from coronavirus? Covid-19 myths busted	Fact checking	Fact checking	https://www.theguardian.com	Journalism: UK print	User_4	Organisation	Broadcasting/Journalism
57126	2020-04-16	107	24	https://www.independent.co.uk/news/world/americas/face-masks-white-house-trump-national-security-council-taiwan-coronavirus-a9468821.html?utm_medium=Social&utm_source=Twitter#Echobox=1587050958	White House scrambled to provide masks for senior staff, all while advising the public to not wear face shields, report says	PPE supplies	PPE supplies (International)	https://www.independent.co.uk	Journalism: UK print	User_3	Organisation	Broadcasting/Journalism
57141	2020-05-31	152	24	https://www.theguardian.com/world/2020/may/30/could-nearly-half-of-those-with-covid-19-have-no-idea-they-are-infected?CMP=Share_iOSApp_Other	Could nearly half of those with Covid-19 have no idea they are infected?	Scientific evidence and expertise	Scientific studies	https://www.theguardian.com	Journalism: UK print	User_353	Individual	n/a
57249	2020-04-30	121	24	https://www.plasticwastehub.org.uk/news/the-environmental-dangers-of-employing-single-use-face-masks-as-part-of-a-covid-19-exit-strategy https://twitter.com/ErikSolheim/status/1255767617882783745	Invalid Link	Invalid Link	Invalid Link	https://www.plasticwastehub.org.uk	Journalism: online only	User_477	Individual	Academia/Research/University
57361	2020-04-11	102	24	https://english.alaraby.co.uk/english/news/2020/4/8/did-the-pentagon-give-israel-1-million-face-masks	Did Trump give Israel 1 million face masks despite coronavirus equipment shortages in the US?	PPE supplies	PPE supplies (International)	https://english.alaraby.co.uk	Journalism: online only	User_14	Individual	other
57662	2020-04-10	101	24	https://nyti.ms/2VkeIo3	Mask-Wearing Is a Very New Fashion in Paris (and a Lot of Other Places)	Cases and face mask use outside the UK	Face mask use and guidelines/policies in other countries	https://nyti.ms	Journalism: International print	User_46	Organisation	Broadcasting/Journalism
58146	2020-05-27	148	24	https://www.santafenewmexican.com/news/coronavirus/state-department-of-health-bought-masks-at-far-above-normal-price/article_4e58d630-9f85-11ea-8c14-bba0430338fa.html	State Department of Health bought masks at far above normal price	PPE supplies	PPE supplies (International)	https://www.santafenewmexican.com	Journalism: International print	User_147	Individual	n/a
58445	2020-04-11	102	24	https://taskandpurpose.com/news/marines-covid-19-masks	Corps says Marines won’t be allowed to wear N95 or surgical masks, even if they own them. "The Marine Corps considers N95 masks to be prioritized for medical personnel."	PPE supplies	PPE supplies (International)	https://taskandpurpose.com	Journalism: online only	User_14	Individual	other
919	2020-06-11	163	23	https://www.thetimes.co.uk/edition/news/facemasks-shown-to-cut-spread-of-covid-19-9r92zfpb8?utm_medium=Social&utm_source=Twitter#Echobox=1591892956	Facemasks slow spread of coronavirus by 40 per cent, study shows	Scientific evidence and expertise	Scientific studies	https://www.thetimes.co.uk	Journalism: UK print	User_91	Organisation	Broadcasting/Journalism
1342	2020-06-12	164	23	https://www.independent.co.uk/life-style/uber-face-masks-coverings-taxi-ride-share-coronavirus-a9562601.html?utm_medium=Social&utm_source=Twitter#Echobox=1591959918	UBER MAKES FACE COVERINGS MANDATORY FOR PASSENGERS AND DRIVERS	Guidance and policy	Policy update	https://www.independent.co.uk	Journalism: UK print	User_3	Organisation	Broadcasting/Journalism
2505	2020-06-14	166	23	https://www.independent.co.uk/extras/indybest/face-mask-covering-where-to-buy-uk-coronavirus-reusable-washable-filter-a9562711.html?utm_medium=Social&utm_source=Twitter#Echobox=1592139081	Face mask buying guide: From materials to filters, here’s everything you need to know	Retail	Face masks for sale	https://www.independent.co.uk	Journalism: UK print	User_3	Organisation	Broadcasting/Journalism
2959	2020-06-15	167	23	https://www.gov.uk/guidance/coronavirus-covid-19-safer-travel-guidance-for-passengers#exemptions-face-coverings	Guidance Coronavirus (COVID-19): safer travel guidance for passengers	Guidance and policy	Outline of guidance/policy	https://www.gov.uk	Government and public bodies (inc. health agencies)	User_250	Organisation	Travel
3346	2020-06-15	167	23	http://bbc.in/CoronavirusMasks	Coronavirus: What are the rules for face masks or face coverings?	Guidance and policy	Outline of guidance/policy	http://bbc.in	Broadcasting and radio: UK	User_5	Organisation	Broadcasting/Journalism
7062	2020-06-21	173	23	https://bbc.in/3fN6GwT	The Andrew Marr Show.	Scientific evidence and expertise	Expert opinion	https://bbc.in	Broadcasting and radio: UK	User_251	Organisation	Academia/Research/University
[truncated: 1,193 more rows]

## Sheet: Most Tweeted URLs dataset
MOST TWEETED URLS DATASET
Description: URLs contained within more than 10 unique Tweets in the ‘Face Mask Tweets’ dataset. Classified by URL subject content and domain.
[truncated: 335 more rows]

## Sheet: Sci, Evi. & Exp. Retweets
TOP SCIENTIFIC EVIDENCE AND EXPERTISE RETWEETS
[truncated: 28 more rows]

## Sheet: Sci, Evi. & Exp. Tweets
TOP SCIENTIFIC EVIDENCE AND EXPERTISE TWEETED URLS
[truncated: 29 more rows]

## Sheet: Sci, Evi & Exp. URL Titles
SCIENTIFIC EVIDENCE AND EXPERTISE URL TITLES
[truncated: 233 more rows]

## Sheet: Domain descriptions 
DOMAIN DESCRIPTIONS
[truncated: 531 more rows]

## Sheet: Sci, Evi. & Exp. domains
SCIENTIFIC EVIDENCE AND EXPERTISE DOMAIN DESCRIPTIONS
[truncated: 140 more rows]
