# Supplementary material for: Information sharing practices during the COVID-19 pandemic: A case study about face masks
Source: PLoS One. 2022 May 5;17(5):e0268043. doi: 10.1371/journal.pone.0268043 (PMC9071122; doi:10.1371/journal.pone.0268043)
Supplement: S3 Appendix — Sheets/tabs show the method to calculate the inter-annotator agreement discussed in the paper’s methodology and limitation sections. (XLSX) [file pone.0268043.s003.xlsx]

## Sheet: Information page
S3 Appendix: INTER-ANNOTATOR AGREEMENT
The following sheets/tabs show the method to calculate the inter-annotator agreement discussed in the paper's methodology and limitations section.
Tab/Sheet Title	Title of Sheet	Description of Sheet content
IAA - Subject categories	INTER-ANNOTATOR AGREEMENT - SUBJECT CATEGORIES	Comparison of URL subject content categories assigned by two researchers. Using approximately 10% sample of combined 'most retweeted tweets' and 'most tweeted URLs' datasets. URLs selected by assigning each URL a unique id and then using a random number generator.
IAA - Domains	INTER-ANNOTATOR AGREEMENT - DOMAIN CATEGORIES	Comparison of domain categories assigned by two researchers. Using approximately 10% sample of combined 'most retweeted tweets' and 'most tweeted URLs' datasets. Domains selected by assigning each domain a unique id and then using a random number generator.
IAA - Users	INTER-ANNOTATOR AGREEMENT - USER TYPES AND CATEGORIES	Comparison of user type categories assigned by two researchers. Using approximately 10% sample of combined 'most retweeted tweets' and 'most tweeted URLs' datasets. Users selected by assigning each domain a unique id and then using a random number generator. User profile names and descriptions are not provided in line with the ethical approval granted for this research.
Data Excluded
User profile names and descriptions are not provided in line with the ethical approval granted for this research.

## Sheet: IAA - Subject categories
INTER-ANNOTATOR AGREEMENT - SUBJECT CATEGORIES
Description: Comparison of URL subject content categories assigned by two researchers. Using approximately 10% sample of combined 'most retweeted tweets' and 'most tweeted URLs' datasets. URLs selected by assigning each URL a unique id and then using a random number generator.
url	URL title (manually obtained by researchers)	1st Researcher: Subject Category (Theme)	1st Researcher: Subject category (sub-theme)	2nd Researcher: Subject Category (Theme)	2nd Researcher: Subject category (sub-theme)	Interannotator agreement: Subject Category (Theme)	Interannotator agreement: Subject Category (sub-theme)
Link contained within tweet	Title of the URL. Manually obtained by the researchers by following the link embedded in the tweet	URL subject category (full descriptions provided in suplementary document 2)	1st researcher's assignment of URL subject sub-theme category (full descriptions provided in suplementary document 2)	2nd researcher's assignment of URL subject category (full descriptions provided in suplementary document 2)	2nd researcher's subject sub-theme category (full descriptions provided in suplementary document 2)	Yes = two researchers' categorisations match; no = categorisations do not match. % agreement provided at bottom of sheet.	Yes = two researchers' categorisations match; no = categorisations do not match. % agreement provided at bottom of sheet.
https://www.standard.co.uk/news/london/uk-coronavirus-london-tube-face-masks-a4379031.html	Londoners don inventive 'face masks' and headgear on Tube and buses in effort to combat coronavirus	Mask use	Mask(s) in use	Mask use	Mask(s) in use	Yes	Yes
http://ow.ly/UJg850ABZqn	Invalid Link	Invalid Link	Invalid Link	Invalid link	Invalid link	Yes	Yes
https://www.sott.net/article/434796-The-Science-is-Conclusive-Masks-and-Respirators-do-NOT-Prevent-Transmission-of-Viruses	The Science is Conclusive: Masks and Respirators do NOT Prevent Transmission of Viruses	Scientific evidence and expertise	Scientific studies	Scientific evidence and expertise	Scientific studies	Yes	Yes
https://www.lupusuk.org.uk/coronavirus	Lupus & Coronavirus (COVID-19)	Guidance and policy	Outline of guidance/policy	Covid-19 (not face mask specific)	Health issues from use	No	No
http://news.sky.com/story/coronavirus-homemade-masks-and-scarves-can-limit-spread-of-covid-19-study-says-but-there-are-downsides-11991766	Coronavirus: Homemade masks and scarves can limit spread of COVID-19, study says, but there are downsides	Scientific evidence and expertise	Scientific studies	Scientific evidence and expertise	Scientific studies	Yes	Yes
https://www.indy100.com/article/masks-coronavirus-breathable-mesh-etsy-sale-9618111	Sales of 'breathable masks' which do nothing to prevent coronavirus spark fury	Retail	Face masks for sale	Retail	Face masks for sale	Yes	Yes
https://www.theguardian.com/world/2020/may/08/what-kind-of-face-mask-will-best-protect-you-against-coronavirus-covid-19	What kind of face mask best protects against coronavirus?	Guidance and policy	How to use	Scientific evidence and expertise	Scientific studies	No	No
http://trib.al/3vSRvs0	Clap for carers': UK pays tribute to workers on frontline of coronavirus. Deaths of UK hospital patients with COVID-19 reach 18,738, but social distancing is said to be working	Covid-19 (not face mask specific)	UK outbreaks and reported cases	Guidance and policy	Guidance update	No	No
https://www.euronews.com/2020/06/01/coronavirus-pollution-plastic-masks-and-gloves-are-already-littering-the-seabed-campaigner	World Oceans Day: France increases fines for littering as plastic masks and gloves found on seabed	Environmental impact	Environmental impact	Environmental impact	Environmental impact	Yes	Yes
https://www.indy100.com/article/trump-melania-face-mask-advice-coronavirus-9447826	Melania encourages Americans to wear face masks hours after Trump said that he won't	Cases and face mask use outside the UK	International political/public figure	cases and face mask use outside the UK	International political/public figure	Yes	Yes
https://www.thesun.co.uk/fabulous/11491985/stockpile-ppe-equipement-coronavirus	VITAL HOARD I’ve stockpiled £2.5k of PPE including 500 pairs of gloves and 100s of masks & don’t care if the NHS runs out	PPE supplies	PPE supplies (UK)	PPE supplies	PPE supplies (UK)	Yes	Yes
http://bbc.in/3iwp931	Coronavirus: Texas governor mandates wearing of face masks	Cases and face mask use outside the UK	Face mask use and guidelines/policies in other countries	Cases and face mask use outside the UK	Face mask use and guidelines/policies in other countries	Yes	Yes
http://news.sky.com/story/coronavirus-cleaners-who-removed-bankys-face-mask-tube-graffiti-did-not-know-who-painted-it-12029216	Coronavirus: Cleaners who removed Banksy's face mask Tube graffiti 'did not know who painted it'	Art	Art	Art	Art	Yes	Yes
https://publications.parliament.uk/pa/bills/cbill/58-01/0122/20122.pdf	Coronavirus Bill	Covid-19 (not face mask specific)	Mitigation strategies	Guidance and policy	Policy update	No	No
https://www.firstgroup.com/help-and-support/coronavirus-information/face-coverings	Face coverings	Guidance and policy	Outline of guidance/policy	Guidance and policy	Outline of guidance/policy	Yes	Yes
http://news.sky.com/story/coronavirus-man-jailed-for-three-months-after-stealing-surgical-masks-from-london-hospital-11970474	Coronavirus: Man jailed for three months for stealing face masks from London hospital	PPE supplies	PPE supplies (UK)	PPE supplies	PPE supplies (UK)	Yes	Yes
https://trib.al/ZN5uBQY	Coronavirus: New Banksy piece on London Tube encourages people to wear masks	Art	Art	Art	Art	Yes	Yes
https://www.independent.co.uk/life-style/fashion/face-mask-covering-skin-acne-irritation-tips-makeup-coronavirus-a9526466.html?utm_medium=Social&utm_source=Twitter#Echobox=1594112220	Face Off: How to care for your skin while wearing a face mask	Guidance and policy	How to use	Irrelevant	Irrelevant	No	No
http://news.sky.com/story/coronavirus-britons-should-wear-cloth-face-coverings-in-public-health-experts-tell-government-11977113	Coronavirus: Britons should wear cloth face coverings in public, health experts tell government	Scientific evidence and expertise	Expert opinion	Scientific evidence and expertise	Expert opinion	Yes	Yes
https://news.sky.com/story/coronavirus-not-wearing-a-face-covering-should-be-as-taboo-as-drink-driving-says-top-scientist-12022861	Coronavirus: 'Not wearing a face covering should be as taboo as drink-driving', says top scientist	Scientific evidence and expertise	Expert opinion	Scientific evidence and expertise	Endorsing use and/or stricter guidelines/policy	Yes	No
https://www.bbc.co.uk/news/amp/uk-england-london-52736284?__twitter_impression=true	Coronavirus: Mayor urges London shops to stock reusable face masks	UK Political and public figures	Public/political figure encouraging use, stricter guidelines or wearing	UK Political and public figures	Public/political figure encouraging use, stricter guidelines or wearing	Yes	Yes
https://static1.squarespace.com/static/58d4504db8a79b27eb388c91/t/5eba830a7db4ad1780debcbb/1589281571204/200510+Muungano+coronavirus+monitoring+report.pdf	Coronavirus situation tracker for Kenyan informal settlements	Cases and face mask use outside the UK	Outbreaks and reported cases in other countries	Guidance and policy	Face mask use and guidelines/policies in other countries	No	No
https://bbc.in/2ZwxCdA	As it happened: Minister sets out mandatory school plan for England	Covid-19 (not face mask specific)	Mitigation strategies	Guidance and policy	Policy update	No	No
https://www.independent.co.uk/news/world/americas/coronavirus-brazil-jair-bolsonaro-test-a9605201.html?utm_medium=Social&utm_source=Twitter#Echobox=1594113946	Bolsonaro takes new coronavirus test after attending ambassadorial lunch without mask	Cases and face mask use outside the UK	International political/public figure	cases and face mask use outside the UK	International political/public figure	Yes	Yes
https://www.independent.co.uk/voices/women-face-masks-coronavirus-appearance-shopping-a9634506.html	As a woman, I find wearing a face mask liberating – I'm no longer judged on my appearance	Mask use	Prejudice associated with face coverings or general appearance	Mask use	Prejudice associated with face coverings or general appearance	Yes	Yes
https://www.bbc.co.uk/news/uk-53602362	Coronavirus: Visiting people at home banned in parts of northern England	Covid-19 (not face mask specific)	Mitigation strategies	Covid-19 (not face mask specific)	Mitigation strategies	Yes	Yes
https://trib.al/mf1D6OW	Rollerblading robber holds up Dunkin' Donuts in New York and escapes with cash	Mask Use	Security and face recognition	Irrelevant	Irrelevant	No	No
https://bbc.in/2AOvq8Z	Coronavirus: Calls for government to clarify face coverings in England	Guidance and policy	Call for clarification	Guidance and policy	Call for clarification	Yes	Yes
http://bit.ly/2OqGHQ7	Be a Barnsley Superstar – face coverings to protect your community	PPE supplies	PPE supplies (UK)	UK Political and public figures	Public/political figure encouraging use, stricter guidelines or wearing	No	No
https://www.independent.co.uk/news/uk/politics/coronavirus-face-masks-uk-shortages-nhs-workers-matt-hancock-a9460011.html	Public wearing face masks creates shortages for NHS workers, Health Secretary warns	UK Political and public figures	Public/political figure discouraging use or not wearing	PPE supplies	PPE supplies (UK)	No	No
Https://learn.mbru.ac.ae/courses/covid19	Let's Break the Chain of COVID-19 Infection MBRU Community Immunity Ambassador Program	Covid-19 (not face mask specific)	Other	Covid-19 (not face mask specific)	Other	Yes	Yes
https://www.mirror.co.uk/news/uk-news/live-uk-coronavirus-updates-pandemic-21856696?a	Coronavirus RECAP: Tories U-turn again as pupils will have to wear masks	Guidance and policy	Policy update	Guidance and policy	Policy update	Yes	Yes
https://news.sky.com/story/coronavirus-face-coverings-useful-when-uk-lockdown-is-eased-says-boris-johnson-11981298	Coronavirus masks: Boris Johnson signals U-turn over 'useful' face coverings	UK Political and public figures	Public/political figure encouraging use, stricter guidelines or wearing	Guidance and policy	Policy update	No	No
https://trib.al/6xuCFeD	Designer masks at London Fashion Week as coronavirus disruption casts shadow over event	Mask Use	Mask(s) in use	Covid-19 (not face mask specific)	Other	No	No
https://www.standard.co.uk/news/london/48-million-ppe-secured-care-homes-london-coronavirus-a4444396.html	48 million PPE items secured for care homes and schools across London as boroughs unite	PPE supplies	PPE supplies (UK)	PPE supplies	PPE supplies (UK)	Yes	Yes
https://www.nytimes.com/2020/05/30/opinion/sunday/trump-george-floyd-coronavirus.html?action=click&module=Opinion&pgtype=Homepage	Remember, No One Is Coming to Save Us	Covid-19 (not face mask specific)	Other	cases and face mask use outside the UK	Political tensions in/between other countries	No	No
https://www.thetimes.co.uk/article/coronavirus-in-scotland-snp-accused-of-cashing-in-on-covid-19-with-branded-face-masks-rtzphsz78	Coronavirus in Scotland: SNP accused of cashing in on Covid-19 with branded face masks	Retail	Face masks for sale	UK Political and public figures	Face masks for sale	No	Yes
https://inews.co.uk/news/health/coronavirus-nhs-whistleblower-advise-walk-away-covid-19-heart-attack-patients-2527673	Coronavirus: NHS whistleblower says nurses advised to ‘walk away’ from Covid-19 heart attack victims over ‘inadequate’ PPE	PPE supplies	PPE supplies (UK)	PPE supplies	PPE supplies (UK)	Yes	Yes
https://www.sott.net/article/434796-The-Science-is-Conclusive-Masks-and-Respirators-do-NOT-Prevent-Transmission-of-Viruses https://www.rcreader.com/commentary/masks-dont-work-covid-a-review-of-science-relevant-to-covide-19-social-policy?fbclid=IwAR0U-o245EVlHaKncvixhfW4OhNv-moezHWlcdtsmRV9ihYEDLC5CzGT788 https://www.independent.co.uk/news/health/coronavirus-news-face-masks-increase-risk-infection…	Invalid Link	invalid Link	invalid Link	Invalid link	Invalid link	Yes	Yes
https://www.indy100.com/article/trump-face-mask-coronavirus-covid-water-reed-hospital-9614356	Trump branded a 'loser' for finally wearing a mask after thousands have already died	Cases and face mask use outside the UK	International political/public figure	cases and face mask use outside the UK	International political/public figure	Yes	Yes
https://www.mirror.co.uk/news/uk-news/breaking-nhs-worker-stabbed-death-21940411	NHS worker stabbed to death by masked attackers days after dad died of Covid-19	Mask Use	Security and face recognition	Irrelevant	Irrelevant	No	No
https://bit.ly/2KuWATq	Guarantee Safety Equipment for All Essential Workers	PPE supplies	PPE supplies (International)	Cases and face mask use outside the UK	Face mask use and guidelines/policies in other countries	No	No
https://trib.al/m4ORcUp https://trib.al/UOl1tHO https://trib.al/bYWJj3w	Invalid Link	Invalid Link	Invalid Link	Invalid link	Invalid link	Yes	Yes
https://www.independent.co.uk/extras/indybest/face-mask-covering-transparent-deaf-clear-plastic-coronavirus-a9569331.html?utm_medium=Social&utm_source=Twitter#Echobox=1592984756	Transparent face masks: Where to buy clear coverings for people with hearing problems	Retail	Face masks for sale	Exemptions and disability concerns	Face masks for sale	No	Yes
https://www.autism.org.uk/services/helplines/coronavirus/resources/how-nas-can-help.aspx	Invalid Link	Invalid Link	Invalid Link	Invalid link	Invalid link	Yes	Yes
https://www.independent.co.uk/arts-entertainment/tv/news/john-oliver-trump-coronavirus-last-week-tonight-hbo-jokes-a9507951.html?utm_term=Autofeed&utm_medium=Social&utm_source=Twitter#Echobox=1589228373	John Oliver jokes about Trump’s refusal to wear a face mask: ‘He’s never used protection’	Cases and face mask use outside the UK	International political/public figure	cases and face mask use outside the UK	International political/public figure	Yes	Yes
https://www.smh.com.au/politics/nsw/tighter-restrictions-and-masks-more-likely-than-full-lockdown-20200720-p55ds7.html	Tighter restrictions and masks more likely than full lockdown	Cases and face mask use outside the UK	Face mask use and guidelines/policies in other countries	Cases and face mask use outside the UK	Face mask use and guidelines/policies in other countries	Yes	Yes
https://www.theguardian.com/world/2020/apr/04/china-mourns-covid-19-whistleblowers-as-trump-dismisses-us-face-mask-advice?utm_term=Autofeed&CMP=twt_gu&utm_medium&utm_source=Twitter#Echobox=1585982241	China mourns Covid-19 victims as Trump dismisses US face mask advice	Cases and face mask use outside the UK	International political/public figure	Cases and face mask use outside the UK	Political tensions in/between other countries	Yes	No
https://www.independent.co.uk/life-style/coronavirus-how-to-make-face-mask-instructions-uk-tshirt-bandana-socks-a9510506.html?utm_medium=Social&utm_source=Twitter#Echobox=1594710211	FACE MASKS: CAN YOU MAKE ONE USING ITEMS YOU HAVE AT HOME?	Guidance and policy	How to make	Guidance and policy	How to make	Yes	Yes
https://www.independent.co.uk/news/health/coronavirus-face-masks-essential-key-workers-ppe-bma-doctors-a9484281.html?utm_term=Autofeed&utm_medium=Social&utm_source=Twitter#Echobox=1587863809	Shop staff and transport workers must be given masks, say doctors	PPE supplies	PPE supplies (UK)	PPE supplies	PPE supplies (UK)	Yes	Yes
https://bit.ly/2ZTpXYk	Face coverings mandatory in shops, supermarkets, shopping centres and enclosed transport hubs from Friday	Guidance and policy	Policy update	Guidance and policy	Policy update	Yes	Yes
https://www.independent.co.uk/news/world/americas/coronavirus-us-n95-masks-protection-ppe-trump-a9467766.html?utm_medium=Social&utm_source=Twitter#Echobox=1587024720	Coronavirus: US pays premium to third-party vendors to secure N95 masks	PPE supplies	PPE supplies (International)	PPE supplies	PPE supplies (International)	Yes	Yes
https://trib.al/jT8OzrW	Coronavirus: Do masks protect you? Will summer save us? Busting COVID-19 myths	Fact checking	Fact checking	Scientific evidence and expertise	Fact checking	No	Yes
https://www.cnbc.com/2020/07/14/cdc-says-us-could-get-coronavirus-under-control-in-one-to-two-months-if-everyone-wears-a-mask.html?__source=sharebar|twitter&par=sharebar	HEALTH AND SCIENCE CDC says U.S. could get coronavirus under control in one to two months if everyone wears a mask	Scientific evidence and expertise	Expert opinion	Scientific evidence and expertise	Scientific studies	Yes	No
https://www.theguardian.com/media/2020/may/27/daily-star-dominic-cummings-mask-coronavirus-boris-johnson-adviser	Daily Star includes free Dominic Cummings 'do whatever the hell you want' mask	UK Political and public figures	Breaking social distancing rules	UK Political and public figures	Breaking social distancing rules	Yes	Yes
https://www.theguardian.com/us-news/2020/apr/15/trump-turns-against-who-to-mask-his-own-stark-failings-on-covid-19-crisis?CMP=share_btn_tw	Trump turns against WHO to mask his own stark failings on Covid-19 crisis	Cases and face mask use outside the UK	Outbreaks and reported cases in other countries	Cases and face mask use outside the UK	Political tensions in/between other countries	Yes	No
https://nyti.ms/2Wb0mI5	Refusing to Wear a Mask Is Like Driving Drunk	Guidance and policy	Endorsing use and/or stricter guidelines/policy	Cases and face mask use outside the UK	Face mask use and guidelines/policies in other countries	No	No
https://www.thenational.scot/news/18397779.must-think-independence-coronavirus-crisis-subsides/	UK coronavirus response strengthens case for Scottish independence	Covid-19 (not face mask specific)	Other	Guidance and policy	Outline of guidance/policy	No	No
https://www.independent.co.uk/life-style/health-and-families/health-news/coronavirus-face-masks-healthy-people-who-advice-social-distancing-covid19-a9454296.html?utm_medium=Social&utm_source=Twitter#Echobox=1586340779	CORONAVIRUS: FACE MASKS NOT ENOUGH TO PROTECT HEALTHY PEOPLE FROM CONTRACTING INFECTION, SAYS WHO	Scientific evidence and expertise	Expert opinion	Guidance and policy	Guidance update	No	No
https://actionnetwork.org/petitions/ppe-now https://www.crowdfunder.co.uk/nhs-support-fund-one-million-masks-project	Invalid Link	Invalid Link	Invalid Link	Invalid link	Invalid link	Yes	Yes
https://www.telegraph.co.uk/news/2020/07/26/unions-urge-ministers-consider-making-face-masks-compulsory/ https://www.ox.ac.uk/news/2020-07-08-oxford-covid-19-study-face-masks-and-coverings-work-act-now	Invalid Link	Invalid Link	Invalid Link	Invalid link	Invalid link	Yes	Yes
https://www.bbc.co.uk/news/uk-politics-53397617	Coronavirus: Face masks and coverings to be compulsory in England's shops	Guidance and policy	Policy update	Guidance and policy	Policy update	Yes	Yes
https://www.theguardian.com/world/2020/jul/19/global-report-face-masks-to-be-mandatory-in-melbourne-as-worldwide-covid-19-deaths-pass-600000?utm_term=Autofeed&CMP=twt_gu&utm_medium&utm_source=Twitter#Echobox=1595139756	Global report: Face masks to be mandatory in Melbourne as worldwide Covid-19 deaths pass 600,000	Cases and face mask use outside the UK	Face mask use and guidelines/policies in other countries	Cases and face mask use outside the UK	Face mask use and guidelines/policies in other countries	Yes	Yes
https://www.gov.uk/guidance/high-consequence-infectious-diseases-hcid#status-of-covid-19	High consequence infectious diseases (HCID) Guidance and information about high consequence infectious diseases and their management in England	Covid-19 (not face mask specific)	UK outbreaks and reported cases	Guidance and policy	Outline of guidance/policy	No	No
https://darksidecoffee.co.uk/product/fuckoffee-mask/	Fuckoffee mask	Retail	Selling face masks	Retail	Face masks for sale	Yes	No
https://www.itv.com/news/2020-07-02/donald-trump-changes-position-and-says-he-is-all-for-masks-as-us-coronavirus-cases-see-record-rise	Donald Trump changes position and says he is 'all for masks' as US coronavirus cases see record rise	Cases and face mask use outside the UK	International political/public figure	cases and face mask use outside the UK	International political/public figure	Yes	Yes
https://www.independent.co.uk/voices/face-masks-fine-infection-coronavirus-disabled-people-autism-covid-cressida-dick-a9636646.html?utm_term=Autofeed&utm_medium=Social&utm_source=Twitter#Echobox=1595681878	I have no problem fining people who don’t bother to wear a mask without good reason	Guidance and policy	Enforcement	Guidance and policy	Enforcement	Yes	Yes
https://www.nytimes.com/2020/07/14/world/europe/uk-coronavirus-masks-mandate.html	After Months of Debate, England Requires Face Masks for Shoppers	Guidance and policy	Policy update	Guidance and policy	Policy update	Yes	Yes
https://www.independent.co.uk/news/world/europe/coronavirus-spain-face-masks-compulsory-a9523931.html?utm_medium=Social&utm_source=Twitter#Echobox=1589979109	Coronavirus: Spain makes masks compulsory in public	Cases and face mask use outside the UK	Face mask use and guidelines/policies in other countries	Cases and face mask use outside the UK	Face mask use and guidelines/policies in other countries	Yes	Yes
http://www.independent.co.uk/arts-entertainment/films/news/sylvester-stallone-rambo-face-mask-debate-coronavirus-covid19-uk-shops-rules-a9628316.html	Sylvester Stallone criticised for saying Rambo would be against wearing a face mask	Cases and face mask use outside the UK	International political/public figure	cases and face mask use outside the UK	International political/public figure	Yes	Yes
https://www.independent.co.uk/news/uk/politics/desmond-swayne-blackface-tory-mp-racist-james-brown-justin-trudeau-a9123006.html	Tory MP says blackface is an ‘entirely acceptable bit of fun’ after admitting wearing racist makeup	Irrelevant	Irrelevant	Irrelevant	Irrelevant	Yes	Yes
http://news.sky.com/story/coronavirus-millions-of-sub-standard-face-masks-seized-at-heathrow-since-outbreak-11998618	Coronavirus: Millions of sub-standard face masks seized at Heathrow since outbreak	PPE supplies	PPE supplies (UK)	PPE supplies	PPE supplies (UK)	Yes	Yes
https://nyti.ms/32o6m41	No One Knows What Thailand Is Doing Right, but So Far, It’s Working	Cases and face mask use outside the UK	Outbreaks and reported cases in other countries	Cases and face mask use outside the UK	Outbreaks and reported cases in other countries	Yes	Yes
http://dlvr.it/Rbl3d7	Mask mandates and other lockdown policies reduced the spread of COVID-19 in the US	Scientific evidence and expertise	Scientific studies	Cases and face mask use outside the UK	Face mask use and guidelines/policies in other countries	No	No
http://news.sky.com/story/coronavirus-mayor-sadiq-khan-calls-on-government-to-make-face-masks-on-london-transport-compulsory-11974436	Coronavirus: Wearing masks could help stop spread of infection - transport sec	UK Political and public figures	Public/political figure encouraging use, stricter guidelines or wearing	UK Political and public figures	Public/political figure encouraging use, stricter guidelines or wearing	Yes	Yes
https://www.theguardian.com/world/2020/jul/20/revealed-nhs-denied-ppe-at-height-of-covid-19-as-supplies-sent-to-china-coronavirus	Revealed: NHS denied PPE at height of Covid-19 as supplier prioritised China	PPE supplies	PPE supplies (UK)	PPE supplies	PPE supplies (UK)	Yes	Yes
https://bit.ly/2YZPIGl https://bit.ly/2YZPIGl	COTTON FACE MASKS	Retail	Selling face masks	Retail	Selling face masks	Yes	Yes
https://www.independent.co.uk/extras/indybest/fashion-beauty/face-mask-acne-treatment-maskne-covering-skincare-cleanser-coronavirus-a9605621.html	Maskne: Everything you need to treat face-mask acne	Guidance and policy	How to use	Mask use	Health issues from use	No	No
http://gofund.me/masks-for-the-nhs	Masks for the NHS	PPE supplies	PPE supplies (UK)	PPE supplies	PPE supplies (UK)	Yes	Yes
https://web.archive.org/web/20200618031535/https://www.oralhealthgroup.com/features/face-masks-dont-work-revealing-review/ https://www.oralhealthgroup.com/features/face-masks-dont-work-revealing-review/	Invalid Link	Invalid Link	Invalid Link	Invalid link	Invalid link	Yes	Yes
https://www.independent.co.uk/extras/indybest/face-mask-covering-where-to-buy-uk-coronavirus-reusable-washable-filter-a9562711.html?utm_medium=Social&utm_source=Twitter#Echobox=1592035723	Face mask buying guide: From materials to filters, here’s everything you need to know	Retail	Face masks for sale	Retail	Face masks for sale	Yes	Yes
https://www.ucdavis.edu/coronavirus/news/your-mask-cuts-own-risk-65-percent/	Your Mask Cuts Own Risk by 65 Percent	Scientific evidence and expertise	Scientific studies	Scientific evidence and expertise	Expert opinion	Yes	No
https://www.theguardian.com/world/2020/jul/13/boris-johnson-says-face-masks-should-be-worn-in-shops-in-england?CMP=Share_iOSApp_Other	Boris Johnson says face masks should be worn in shops in England	UK Political and public figures	Public/political figure encouraging use, stricter guidelines or wearing	UK Political and public figures	Public/political figure encouraging use, stricter guidelines or wearing	Yes	Yes
https://www.mirror.co.uk/news/uk-news/residents-yet-another-uk-city-22386071	Residents in yet another UK city warned 'act now to prevent a local lockdown. Residents in Bristol were told they should limit contact with people outside their household, work from home if possible, and wear face coverings in shops and on public transport	Guidance and policy	Endorsing use and/or stricter guidelines/policy	Guidance and policy	Guidance update	Yes	No
http://ow.ly/RXfd50z4vyk	FACE MASKS COULD PROTECT VULNERABLE PEOPLE AGAINST CORONAVIRUS.	Scientific evidence and expertise	Scientific studies	Scientific evidence and expertise	Scientific studies	Yes	Yes
https://detentionaction.e-activist.com/page/57801/petition/1	EMERGENCY PETITION: Protect people in immigration detention from COVID-19	Covid-19 (not face mask specific)	Mitigation strategies	Covid-19 (not face mask specific)	Other	Yes	No
https://www.independent.co.uk/extras/indybest/face-mask-covering-reusable-washable-filter-where-to-buy-uk-coronavirus-a9634136.html	Face masks: The ultimate buying guide for reusable face coverings	Retail	Face masks for sale	Retail	Face masks for sale	Yes	Yes
https://www.independent.co.uk/news/world/europe/coronavirus-france-face-masks-shops-under-consideration-a9615576.html?utm_medium=Social&utm_source=Twitter#Echobox=1594633507	France ‘considering’ tightening rules over wearing face masks	Cases and face mask use outside the UK	Face mask use and guidelines/policies in other countries	Cases and face mask use outside the UK	Face mask use and guidelines/policies in other countries	Yes	Yes
https://www.vox.com/future-perfect/21299527/masks-coronavirus-covid-19-studies-research-evidence	The growing scientific evidence for masks to fight Covid-19, explained	Scientific evidence and expertise	Scientific studies	Scientific evidence and expertise	Scientific studies	Yes	Yes
https://bit.ly/3esIyPl	Be a Barnsley superstar and help take care of your community	Guidance and policy	Outline of guidance/policy	Guidance and policy	Outline of guidance/policy	Yes	Yes
https://bbc.in/3eCzOWG	YouTuber helps deaf people communicate in pandemic	Exemptions and disability concerns	Exemptions and disability concerns	Exemptions and disability concerns	Exemptions and disability concerns	Yes	Yes
http://gov.uk/government/publications/how-to-wear-and-make-a-cloth-face-covering/ http://gov.uk/coronavirus	Invalid Link	Invalid Link	Invalid Link	Invalid link	Invalid link	Yes	Yes
https://www.theguardian.com/australia-news/live/2020/jul/23/coronavirus-live-update-australia-victoria-nsw-queensland-face-masks-hotspots-covid-19-latest-news?utm_term=Autofeed&CMP=twt_gu&utm_medium&utm_source=Twitter#Echobox=1595455905	Queensland names Sydney's Fairfield as Covid-19 hotspot – as it happened	Cases and face mask use outside the UK	Outbreaks and reported cases in other countries	Cases and face mask use outside the UK	Outbreaks and reported cases in other countries	Yes	Yes
https://bbc.in/2VGlZjo	Coronavirus: Texas governor mandates wearing of face masks	Cases and face mask use outside the UK	Face mask use and guidelines/policies in other countries	Cases and face mask use outside the UK	Face mask use and guidelines/policies in other countries	Yes	Yes
https://www.independent.co.uk/news/world/middle-east/coronavirus-turkey-face-masks-free-distribution-cases-a9453421.html?utm_medium=Social&utm_source=Twitter#Echobox=1586278015	Coronavirus: Turkey hopes to become first country to distribute free masks to entire nation	PPE supplies	PPE supplies (International)	Cases and face mask use outside the UK	Face mask use and guidelines/policies in other countries	No	No
http://www.legislation.gov.uk/uksi/2020/592/pdfs/uksi_20200592_en.pdf	2020 No. 592 PUBLIC HEALTH, ENGLAND TRANSPORT, ENGLAND	Guidance and policy	Outline of guidance/policy	Guidance and policy	Policy update	Yes	No
http://news.sky.com/story/coronavirus-bosses-say-pm-fails-to-allay-confusion-over-face-masks-for-workers-11986275	Coronavirus: Bosses say PM fails to allay confusion over face masks for workers	PPE supplies	PPE supplies (UK)	Guidance and policy	Call for clarification	No	No
https://trib.al/WWqR2hJ	Coronavirus: Marvel comics artist creates 'superhero' masks for children flying with easyJet	Art	Art	Art	Art	Yes	Yes
https://inews.co.uk/news/coronavirus-latest-britain-international-outlier-face-masks-public-advice-2545599	Coronavirus latest: Britain is ‘international outlier’ on wearing face masks in public as only large country in West which doesn’t recommend them	Cases and face mask use outside the UK	Face mask use and guidelines/policies in other countries	Guidance and policy	Outline of guidance/policy	No	No
https://trib.al/uaw1PXx	Coronavirus: Dramatic pictures show scaled-down Hajj pilgrimage due to COVID-19	Cases and face mask use outside the UK	Face mask use and guidelines/policies in other countries	Cases and face mask use outside the UK	Political tensions in/between other countries	Yes	No
https://go.nature.com/3bWPYZM	News: COVID research updates: Genomics ties university COVID cases to care-home deaths	Scientific evidence and expertise	Scientific studies	Scientific evidence and expertise	Scientific studies	Yes	Yes
https://www.independent.co.uk/news/world/americas/us-politics/trump-news-live-coronavirus-press-briefing-white-house-twitter-us-update-latest-a9527786.html?utm_medium=Social&utm_source=Twitter#Echobox=1590137405	Trump news – live: Drug taken by president linked to increased risk of death, as poll shows 60 per cent of Americans disapprove of coronavirus response	Cases and face mask use outside the UK	Political tensions in/between other countries	Cases and face mask use outside the UK	Political tensions in/between other countries	Yes	Yes
http://www.asa.org.uk/rulings	Rulings	Irrelevant	Irrelevant	Irrelevant	Irrelevant	Yes	Yes
https://www.etsy.com/uk/listing/779015642/comfortable-face-mask-100-cotton-filter	Comfortable Face Mask - 100% cotton, pleated design with chin pleat, single chord, washable, smells of clean linen every time	Retail	Selling face masks	Retail	Selling face masks	Yes	Yes
https://www.independent.co.uk/news/world/americas/us-politics/jason-rapert-coronavirus-hoax-face-mask-arkansas-asa-hutchinson-a9640156.html?utm_medium=Social&utm_source=Twitter#Echobox=1596215222	Anti-mask US state senator who called coronavirus a hoax tests positive for Covid-19	Cases and face mask use outside the UK	International political/public figure	Cases and face mask use outside the UK	Political tensions in/between other countries	Yes	No
https://www.vogue.co.uk/news/article/jennifer-aniston-mask?utm_medium=Social&utm_source=Twitter#Echobox=1593709551	J Lo Isn’t The Only One Who Wants You To #WearADamnMask	Cases and face mask use outside the UK	International political/public figure	cases and face mask use outside the UK	International political/public figure	Yes	Yes
https://www.mirror.co.uk/news/uk-news/coronavirus-updates-live-uk-pandemic-21856696?utm_source=twitter.com&utm_medium=social&utm_campaign=sharebar	Coronavirus RECAP: Tories U-turn again as pupils will have to wear masks	Guidance and policy	Policy update	Guidance and policy	Guidance update	Yes	No
https://www.independent.co.uk/life-style/coronavirus-do-face-masks-work-stop-virus-spread-symptoms-usa-outbreak-china-a9359336.html?utm_medium=Social&utm_source=Twitter#Echobox=1582666124	CORONAVIRUS: HOW EFFECTIVE ARE FACE MASKS AT STOPPING SPREAD?	Scientific evidence and expertise	Scientific studies	Scientific evidence and expertise	Scientific studies	Yes	Yes
https://inews.co.uk/news/coronavirus-latest-britain-international-outlier-face-masks-public-advice-2545599	Coronavirus latest: Britain is ‘international outlier’ on wearing face masks in public as only large country in West which doesn’t recommend them	Cases and face mask use outside the UK	Face mask use and guidelines/policies in other countries	Guidance and policy	Outline of guidance/policy	No	No
https://www.gov.uk/government/publications/face-coverings-when-to-wear-one-and-how-to-make-your-own/face-coverings-when-to-wear-one-and-how-to-make-your-own	Face coverings: when to wear one, exemptions, and how to make your own	Guidance and policy	Outline of guidance/policy	Guidance and policy	Outline of guidance/policy	Yes	Yes
https://rs-delve.github.io/reports/2020/05/04/face-masks-for-the-general-public.html	Face Masks for the General Public	Scientific evidence and expertise	Scientific studies	Scientific evidence and expertise	Scientific studies	Yes	Yes
http://news.sky.com/story/coronavirus-boris-johnson-tells-britons-to-go-back-to-work-and-hints-at-stricter-face-mask-rules-12025902	Coronavirus: PM urges people to go back to work as he backs more facemask use	UK Political and public figures	Public/political figure encouraging use, stricter guidelines or wearing	Guidance and policy	Guidance update	No	No
https://metro.co.uk/2020/06/02/woman-quits-job-make-10000-deaf-friendly-face-masks-12791586/	Woman quits job to make 10,000 deaf-friendly face masks	Exemptions and disability concerns	Exemptions and disability concerns	Exemptions and disability concerns	Exemptions and disability concerns	Yes	Yes
https://www.cnbc.com/2020/07/28/facebook-twitter-youtube-pull-false-coronavirus-video-after-it-goes-viral.html	Facebook, Twitter and YouTube pull ‘false’ coronavirus video after it goes viral	Fact checking	Fact checking	Fact checking	Fact checking	Yes	Yes
https://www.google.co.uk/amp/s/nationalpost.com/news/senior-haliburton-resident-who-refused-to-wear-mask-at-store-was-shot-dead-in-altercation-with-ontario-police/wcm/4629b110-17d2-412f-9be7-1d576826a706/amp/	Haliburton senior who refused to wear mask at store fatally shot in altercation with Ontario police	Cases and face mask use outside the UK	International political/public figure	Cases and face mask use outside the UK	Political tensions in/between other countries	Yes	No
https://www.expressandstar.com/news/business/2020/04/14/true-black-country-innovation-firms-answer-nhs-calls-for-visors-amid-coronavirus-outbreak/	True 'Black Country innovation': Firms answer NHS calls for visors amid coronavirus outbreak	PPE supplies	PPE supplies (UK)	PPE supplies	PPE supplies (UK)	Yes	Yes
https://www.independent.co.uk/news/world/americas/us-election/trump-biden-face-mask-us-coronavirus-death-toll-covid-a9533281.html?utm_medium=Social&utm_source=Twitter#Echobox=1590509549	Trump mocks Biden for wearing face mask as US coronavirus death toll nears 100,000	Cases and face mask use outside the UK	International political/public figure	Cases and face mask use outside the UK	Political tensions in/between other countries	Yes	No
https://bit.ly/2WZrZUM	Existing evidence suggests face coverings do not lead to false sense of security	Scientific evidence and expertise	Scientific studies	Scientific evidence and expertise	Scientific studies	Yes	Yes
https://bbc.in/3fDPytC	Coronavirus: Donald Trump vows not to order Americans to wear masks	Cases and face mask use outside the UK	International political/public figure	Cases and face mask use outside the UK	Face mask use and guidelines/policies in other countries	Yes	No
https://bit.ly/3h7hKWl	Minimise the spread of COVID-19; understanding the use of face coverings, facemasks and respirators.	Guidance and policy	Outline of guidance/policy	Scientific evidence and expertise	Scientific studies	No	No
https://www.mirror.co.uk/news/uk-news/coronavirus-face-masks-public-transport-22190972	Coronavirus: When do face masks on public transport become compulsory?	Guidance and policy	Policy update	Guidance and policy	Policy update	Yes	Yes
https://theconversation.com/why-dont-we-hear-about-the-low-number-of-coronavirus-deaths-in-central-europe-141148?utm_source=twitter&utm_medium=bylinetwitterbutton	Why don’t we hear about the low number of coronavirus deaths in Central Europe?	Cases and face mask use outside the UK	Outbreaks and reported cases in other countries	Cases and face mask use outside the UK	Outbreaks and reported cases in other countries	Yes	Yes
https://about.fb.com/news/2020/07/coronavirus/	Keeping People Safe and Informed About the Coronavirus	Fact checking	Fact checking	Fact checking	Fact checking	Yes	Yes
https://apple.news/AgQrrdpc2Q3Gz7OGd3zjshA	Invalid Link	Invalid Link	Invalid Link	Invalid link	Invalid link	Yes	Yes
https://mol.im/a/8137039	French border guards impound trucks filled with 130,000 face masks bound for Britain for NHS workers battling coronavirus	PPE supplies	PPE supplies (International)	PPE supplies	PPE supplies (International)	Yes	Yes
http://www.camdenrise.co.uk/newsandblogs	Invalid Link	Invalid Link	Invalid Link	Invalid link	Invalid link	Yes	Yes
https://www.bbc.com/news/world-52764355	Coronavirus: Call for clear face masks to be 'the norm'	Exemptions and disability concerns	Exemptions and disability concerns	Exemptions and disability concerns	Exemptions and disability concerns	Yes	Yes
https://m.tagesspiegel.de/wissen/coronavirus-in-deutschland-jena-fuehrt-als-erste-deutsche-stadt-maskenpflicht-ein/25560996.html	Mask use in the context of COVID-19	Covid-19 (not face mask specific)	Other	Cases and face mask use outside the UK	Face mask use and guidelines/policies in other countries	No	No
https://slate.com/news-and-politics/2020/04/coronavirus-humans-vs-heroes.html	America’s Heroism Trap Yes, we are grateful for every person working on every front line. But the language of martyrdom distracts from what we could do about it all	Cases and face mask use outside the UK	Outbreaks and reported cases in other countries	Cases and face mask use outside the UK	Political tensions in/between other countries	Yes	No
https://www.euronews.com/2020/05/25/requiring-face-masks-to-fight-covid-19-upholding-niqab-bans-shows-irony-lost-on-lead-view	Requiring face masks to fight COVID-19 while upholding niqab bans shows irony lost on leaders	Mask Use	Prejudice associated with face coverings or general appearance	Cases and face mask use outside the UK	Face mask use and guidelines/policies in other countries	No	No
https://bbc.in/3j5XE0v	Coronavirus: Evening update as PM says face coverings 'should be worn' in shops	UK Political and public figures	Public/political figure encouraging use, stricter guidelines or wearing	Guidance and policy	Guidance update	No	No
https://www.theguardian.com/australia-news/2020/jul/10/coronavirus-victoria-locked-down-melbourne-residents-urged-to-wear-face-masks-outside-home-amid-288-new-cases?utm_term=Autofeed&CMP=twt_gu&utm_medium&utm_source=Twitter#Echobox=1594365088	Coronavirus Victoria: locked-down Melbourne residents urged to wear face masks outside home amid 288 new cases	Cases and face mask use outside the UK	Outbreaks and reported cases in other countries	Cases and face mask use outside the UK	Outbreaks and reported cases in other countries	Yes	Yes
http://ow.ly/SjcW50A6cig	FACE COVERINGS - FREQUENTLY ASKED QUESTIONS	Guidance and policy	Outline of guidance/policy	Guidance and policy	Guidance update	Yes	No
https://www.independent.co.uk/independentpremium/voices/men-face-masks-covid19-campaign-gender-differences-a9628076.html?utm_medium=Social&utm_source=Twitter#Echobox=1595531205	Men are less likely to wear face masks – we need a new campaign that targets gender differences	Scientific evidence and expertise	scientific studies	Mask use	Mask(s) not being worn or misused	No	No
https://www.elsevier.com/connect/open-source-journal-calls-for-covid-19-equipment-designs?dgcid=_TW_O_Connect&sf232445782=1	Open source journal calls for COVID-19 equipment designs	Covid-19 (not face mask specific)	other	Scientific evidence and expertise	Scientific studies	No	No
https://trib.al/WI6k6SQ	Invalid Link	Invalid Link	Invalid Link	Invalid link	Invalid link	Yes	Yes
https://sz.de/1.4938061	Was Masken wirklich bringe	Scientific evidence and expertise	Scientific studies	Cases and face mask use outside the UK	Face mask use and guidelines/policies in other countries	No	No
https://www.theguardian.com/world/2020/jul/17/what-kind-of-face-mask-gives-the-best-protection-against-coronavirus?CMP=twt_gu&utm_source=Twitter&utm_medium#Echobox=1594975069	What kind of face mask best protects against coronavirus?	Guidance and policy	How to use	Retail	Face masks for sale	No	No
https://www.bbc.com/news/uk-england-london-52933840	Coronavirus: Free face masks on London transport	PPE supplies	PPE supplies (UK)	PPE supplies	PPE supplies (UK)	Yes	Yes
http://bbc.in/39LCejR	As they happened: Thursday's coronavirus events	Covid-19 (not face mask specific)	Mitigation strategies	Covid-19 (not face mask specific)	UK outbreaks and reported cases	Yes	No
https://www.independent.co.uk/news/world/europe/austria-coronavirus-facemasks-mandatory-update-cases-a9438616.html	Austria makes wearing coronavirus masks compulsory – but will there be enough?	Cases and face mask use outside the UK	Face mask use and guidelines/policies in other countries	Cases and face mask use outside the UK	Face mask use and guidelines/policies in other countries	Yes	Yes
https://www.instagram.com/p/B_lHpInDoWr/?igshid=5ml0s7unir57	A trip to Bolton hospital with @amirkhanfoundation @wbccares to give face masks, sanitisers and drinks. Keep up the good work. Well done #Bolton #covid19	PPE supplies	PPE supplies (UK)	PPE supplies	PPE supplies (UK)	Yes	Yes
https://trib.al/6NAaR74	Coronavirus: Scotland to keep two-metre rule and make face coverings in shops mandatory	Guidance and policy	Policy update	Guidance and policy	Policy update	Yes	Yes
https://www.medrxiv.org/content/10.1101/2020.04.09.20056259v1	Excess cases of influenza suggest an earlier start to the coronavirus epidemic in Spain than official figures tell us: an analysis of primary care electronic medical records from over 6 million people from Catalonia	Cases and face mask use outside the UK	Outbreaks and reported cases in other countries	Cases and face mask use outside the UK	Outbreaks and reported cases in other countries	Yes	Yes
https://rs-delve.github.io/reports/2020/05/04/face-masks-for-the-general-public.html	Face Masks for the General Public	Scientific evidence and expertise	Scientific studies	Scientific evidence and expertise	Scientific studies	Yes	Yes
https://www.independent.co.uk/environment/coronavirus-face-mask-bird-death-recycle-environment-conservation-a9475341.html	Bird dies after getting tangled in coronavirus face mask	Environmental impact	Environmental impact	Environmental impact	Environmental impact	Yes	Yes
https://www.independent.co.uk/news/world/americas/florida-palm-beach-coronavirus-mask-viral-a9586366.html	Florida community meeting goes viral after residents link 'devil's' mask law to 'Deep State'	Cases and face mask use outside the UK	Political tensions in/between other countries	Cases and face mask use outside the UK	Political tensions in/between other countries	Yes	Yes
https://www.independent.co.uk/extras/indybest/travel-outdoors/coronavirus-face-mask-covering-cloth-buy-online-uk-a9510331.html?utm_medium=Social&utm_source=Twitter#Echobox=1592640796	Where to buy face masks in the UK: Reusable coverings to shop now	Retail	Face masks for sale	Retail	Face masks for sale	Yes	Yes
https://www.dailymail.co.uk/debate/article-8537489/PETER-HITCHENS-Face-masks-turn-voiceless-submissives.html	PETER HITCHENS: Face masks turn us into voiceless submissives - and it’s not science forcing us to wear them, it’s politics	Guidance and policy	Against use and/or guidelines/policy	Guidance and policy	Against use and/or guidelines/policy	Yes	Yes
http://hill.cm/eHzkkEH	COVID-19 patients with underlying health conditions are 12 times more likely to die: CDC	Covid-19 (not face mask specific)	Other	Covid-19 (not face mask specific)	UK outbreaks and reported cases	Yes	No
https://www.bbc.co.uk/news/uk-england-devon-53251962	Coronavirus: Clear masks made to help lip-reading deaf people	Exemptions and disability concerns	Exemptions and disability concerns	Exemptions and disability concerns	Exemptions and disability concerns	Yes	Yes
http://news.sky.com/story/coronavirus-man-banned-from-flying-with-airline-for-refusing-to-wear-a-face-mask-12010087	Coronavirus: Man banned from flying with airline for refusing to wear a face mask	Cases and face mask use outside the UK	Face mask use and guidelines/policies in other countries	Mask use	Mask(s) not being worn or misused	No	No
https://www.independent.co.uk/news/world/americas/us-politics/mike-pence-coronavirus-mask-mayo-clinic-minnesota-a9497001.html?utm_medium=Social&utm_source=Twitter#Echobox=1588585136	Mike Pence admits he should have worn mask during Mayo Clinic visit	Cases and face mask use outside the UK	International political/public figure	Cases and face mask use outside the UK	Face mask use and guidelines/policies in other countries	Yes	No
https://www.thetimes.co.uk/article/coronavirus-in-scotland-nicola-sturgeon-says-shoppers-must-wear-a-mask-or-face-60-fine-p6crlqwj8	Coronavirus in Scotland: Nicola Sturgeon says shoppers must wear a mask or face £60 fine	UK Political and public figures	Public/political figure encouraging use, stricter guidelines or wearing	Guidance and policy	Policy update	No	No
http://gov.uk/guidance/coronavirus-covid-19-safer-travel-guidance-for-passengers	Coronavirus (COVID-19): safer travel guidance for passengers	Guidance and policy	Outline of guidance/policy	Guidance and policy	Outline of guidance/policy	Yes	Yes
https://news.sky.com/story/coronavirus-live-england-gets-back-to-work-as-lockdown-eases-11987371?inApp=true	Coronavirus: Packed buses, new-look offices and golf - this is what England's eased lockdown looks like	Covid-19 (not face mask specific)	Mitigation strategies	Covid-19 (not face mask specific)	Mitigation strategies	Yes	Yes
http://bbc.in/CoronavirusMaskGuide	Coronavirus: A user's guide to wearing a face mask to the shops	Guidance and policy	How to use	Guidance and policy	How to use	Yes	Yes
https://www.bbc.co.uk/news/health-52606128	Coronavirus: which way round to wear a face mask?	Guidance and policy	How to use	Guidance and policy	How to use	Yes	Yes
https://on.ft.com/2ZLL4vH	Coronavirus: Trump endorses wearing masks as ‘patriotic’ — as it happened	Cases and face mask use outside the UK	International political/public figure	Cases and face mask use outside the UK	Face mask use and guidelines/policies in other countries	Yes	No
http://www.keepsafe.org.uk/resources/face-masks	Invalid Link	Invalid Link	Invalid Link	Invalid link	Invalid link	Yes	Yes
https://www.theguardian.com/society/2020/apr/03/coronavirus-deaths-of-two-nurses-lead-to-calls-for-more-protection	Coronavirus deaths of two nurses lead to calls for more protection	Mask Use	Abuse for wearing and/or asked to remove	PPE supplies	PPE supplies (UK)	No	No
http://www.ezekielemanuel.com/writing/all-articles/2020/06/30/covid-19-activity-risk-levels?utm_source=fark&utm_medium=website&utm_content=link&ICID=ref_fark	COVID-19 Activity Risk Levels	Covid-19 (not face mask specific)	Mitigation strategies	Scientific evidence and expertise	Expert opinion	No	No
https://nyti.ms/3aCvHst	Coronavirus Advice: Wear a Mask. Here’s How.	Guidance and policy	How to use	Guidance and policy	How to use	Yes	Yes
https://www.independent.co.uk/arts-entertainment/films/news/sylvester-stallone-rambo-face-mask-debate-coronavirus-covid19-uk-shops-rules-a9628316.html	Sylvester Stallone criticised for saying Rambo would be against wearing a face mask	Cases and face mask use outside the UK	International political/public figure	cases and face mask use outside the UK	International political/public figure	Yes	Yes
https://petition.parliament.uk/petitions/325079	Make the use of masks on public transport voluntary and not mandatory	Guidance and policy	Against use and/or guidelines/policy	Guidance and policy	Against use and/or guidelines/policy	Yes	Yes
https://www.independent.co.uk/life-style/coronavirus-do-face-masks-work-stop-virus-spread-symptoms-usa-outbreak-china-a9359336.html?utm_medium=Social&utm_source=Twitter#Echobox=1585227135	CORONAVIRUS: HOW EFFECTIVE ARE FACE MASKS AT STOPPING SPREAD?	Scientific evidence and expertise	Scientific studies	Scientific evidence and expertise	Scientific studies	Yes	Yes
https://www.technocracy.news/blaylock-face-masks-pose-serious-risks-to-the-healthy/	Blaylock: Face Masks Pose Serious Risks To The Healthy	Scientific evidence and expertise	Scientific studies	Mask use	Health issues from use	No	No
https://www.thesun.co.uk/news/12165833/coronavirus-face-masks-terrorists-hide-identity-sas-warning/?utm_medium=Social&utm_campaign=sunmaintwitter&utm_source=Twitter#Echobox=1595170990	MASKING THE THREAT Coronavirus face masks could be used by terrorists to hide their identity, says SAS-trained security expert	Mask Use	Security and face recognition	Mask use	Security and face recognition	Yes	Yes
https://youtu.be/iJoAqqd0Chw	Invalid Link	Invalid Link	Invalid Link	Invalid link	Invalid link	Yes	Yes
https://www.thesun.co.uk/fabulous/11491985/stockpile-ppe-equipement-coronavirus?utm_source=twitter&utm_medium=social&utm_campaign=sharebarweb	VITAL HOARD I’ve stockpiled £2.5k of PPE including 500 pairs of gloves and 100s of masks & don’t care if the NHS runs out	PPE supplies	PPE supplies (UK)	PPE supplies	PPE supplies (UK)	Yes	Yes
https://archive.is/20200418182037/https://www.thetimes.co.uk/edition/news/coronavirus-38-days-when-britain-sleepwalked-into-disaster-hq3b9tlgh	Coronavirus: 38 days when Britain sleepwalked into disaster	Covid-19 (not face mask specific)	Mitigation strategies	Covid-19 (not face mask specific)	UK outbreaks and reported cases	Yes	No
https://swprs.org/studies-on-covid-19-lethality/#overall-mortality	Studies on Covid-19 Lethality	Scientific evidence and expertise	Scientific studies	Scientific evidence and expertise	Scientific studies	Yes	Yes
https://www.independent.co.uk/news/world/europe/face-masks-vending-machines-hand-sanitiser-coronavirus-poland-a9460221.html?utm_medium=Social&utm_source=Twitter#Echobox=1586588879	Coronavirus: Vending machines selling face masks and sanitisers appear in Poland’s two biggest cities	Cases and face mask use outside the UK	Face mask use and guidelines/policies in other countries	Cases and face mask use outside the UK	Face mask use and guidelines/policies in other countries	Yes	Yes
https://www.theguardian.com/world/2020/apr/19/anger-in-sweden-as-elderly-pay-price-for-coronavirus-strategy?CMP=share_btn_fb	Anger in Sweden as elderly pay price for coronavirus strategy	Cases and face mask use outside the UK	Outbreaks and reported cases in other countries	Cases and face mask use outside the UK	Face mask use and guidelines/policies in other countries	Yes	No
http://bit.ly/2OqGHQ7	Be a Barnsley Superstar – face coverings to protect your community	PPE supplies	PPE supplies (UK)	Guidance and policy	Outline of guidance/policy	No	No
https://www.independent.co.uk/news/world/americas/us-politics/jason-rapert-coronavirus-hoax-face-mask-arkansas-asa-hutchinson-a9640156.html?utm_medium=Social&utm_source=Twitter#Echobox=1596215222	Anti-mask US state senator who called coronavirus a hoax tests positive for Covid-19	Cases and face mask use outside the UK	International political/public figure	Cases and face mask use outside the UK	Political tensions in/between other countries	Yes	No
https://www.mirror.co.uk/news/uk-news/coronavirus-live-updates-pandemic-uk-21994075?utm_source=twitter.com&utm_medium=social&utm_campaign=sharebar	Coronavirus RECAP: Tories U-turn again as pupils will have to wear masks	Guidance and policy	Policy update	Guidance and policy	Policy update	Yes	Yes
https://hubs.ly/H0r0Qvw0	Physical distancing, face masks, and eye protection for prevention of COVID-19	Scientific evidence and expertise	Scientific studies	Scientific evidence and expertise	Scientific studies	Yes	Yes
https://www.newyorker.com/magazine/2020/06/08/how-iceland-beat-the-coronavirus#intcid=recommendations_the-new-yorker-homepage_d70fe847-66ec-471a-969d-060cc149a8f2_popular4-1	How Iceland Beat the Coronavirus	Cases and face mask use outside the UK	Outbreaks and reported cases in other countries	Cases and face mask use outside the UK	Face mask use and guidelines/policies in other countries	Yes	No
https://www.thetimes.co.uk/edition/ireland/coronavirus-in-ireland-marcus-de-brun-claims-healthy-people-should-not-be-wearing-masks-l929n8hwd	Coronavirus in Ireland: Marcus de Brun claims healthy people should not be wearing masks	Scientific evidence and expertise	Expert opinion	Guidance and policy	Against use and/or guidelines/policy	No	No
https://www.independent.co.uk/voices/nhs-coronavirus-tests-matt-hancock-equipment-doctors-nurses-a9444231.html https://twitter.com/Haggis_UK/status/1245800735259885568	Invalid Link	Invalid Link	Invalid Link	Invalid link	Invalid link	Yes	Yes
https://off-guardian.org/2020/05/09/who-controls-the-british-government-response-to-covid-19/ https://www.ukcolumn.org/article/covid%E2%80%9319-big-pharma-players-behind-uk-government-lockdown	Invalid Link	Invalid Link	Invalid Link	Invalid link	Invalid link	Yes	Yes
https://www.smh.com.au/national/nsw/staying-the-distance-should-we-lock-down-or-just-live-with-coronavirus-20200717-p55d3w.html	Staying the distance: should we lock down, or just live with coronavirus?	Covid-19 (not face mask specific)	Mitigation strategies	Cases and face mask use outside the UK	Face mask use and guidelines/policies in other countries	No	No
https://www.standard.co.uk/news/uk/boris-johnson-coronavirus-lockdown-letter-to-uk-a4400766.html	Prime Minister Boris Johnson's letter urging UK households to observe lockdown - in full	UK Political and public figures	Public/political figure encouraging use, stricter guidelines or wearing	Guidance and policy	Policy update	No	No
https://www.independent.co.uk/voices/face-mask-coronavirus-domestic-abuse-survivors-distress-mental-health-a9626766.html?utm_medium=Social&utm_source=Twitter#Echobox=1595576677	Domestic abuse survivors might be triggered by wearing a mask. They are allowed not to wear them	Exemptions and disability concerns	Exemptions and disability concerns	Exemptions and disability concerns	Exemptions and disability concerns	Yes	Yes
https://www.thetimes.co.uk/article/coronavirus-in-scotland-snp-accused-of-cashing-in-on-covid-19-with-branded-face-masks-rtzphsz78	Coronavirus in Scotland: SNP accused of cashing in on Covid-19 with branded face masks	Retail	Face masks for sale	Retail	Face masks for sale	Yes	Yes
https://www.independent.co.uk/extras/indybest/face-mask-covering-where-to-buy-uk-coronavirus-reusable-washable-filter-a9562711.html?utm_medium=Social&utm_source=Twitter#Echobox=1591979069	Face mask buying guide: From materials to filters, here’s everything you need to know	Guidance and policy	How to use	Retail	Face masks for sale	No	No
http://ow.ly/RXfd50z4vyk	FACE MASKS COULD PROTECT VULNERABLE PEOPLE AGAINST CORONAVIRUS.	Scientific evidence and expertise	Scientific studies	Scientific evidence and expertise	Scientific studies	Yes	Yes
https://www.independent.co.uk/news/world/europe/coronavirus-france-face-masks-shops-under-consideration-a9615576.html?utm_medium=Social&utm_source=Twitter#Echobox=1594633507	France ‘considering’ tightening rules over wearing face masks	Cases and face mask use outside the UK	Face mask use and guidelines/policies in other countries	Cases and face mask use outside the UK	Face mask use and guidelines/policies in other countries	Yes	Yes
https://www.independent.co.uk/extras/indybest/travel-outdoors/coronavirus-face-mask-covering-cloth-buy-online-uk-a9510331.html?utm_medium=Social&utm_source=Twitter#Echobox=1590483431	Where to buy face masks in the UK: Reusable coverings to shop now	Retail	Face masks for sale	Retail	Face masks for sale	Yes	Yes
http://news.sky.com/story/coronavirus-new-rules-on-face-masks-should-not-encourage-more-public-transport-use-unions-say-12007008	Coronavirus: New rules on face masks should not encourage more public transport use, unions say	Covid-19 (not face mask specific)	Mitigation strategies	Guidance and policy	Against use and/or guidelines/policy	No	No
https://www.edinburghlive.co.uk/news/edinburgh-news/fife-salon-owner-not-make-18657185?utm_source=twitter.com&utm_medium=social&utm_campaign=sharebar	Fife salon owner will not make face masks mandatory for clients, claiming coronavirus is a 'hoax'	Guidance and policy	Against use and/or guidelines/policy	Guidance and policy	Against use and/or guidelines/policy	Yes	Yes
https://bbc.in/3ftOsjx	Coronavirus: Shops, face coverings and secondary schools	Guidance and policy	Policy update	Guidance and policy	Policy update	Yes	Yes
https://bit.ly/36cM9hD	Alternative Masks with Daily Life Objects to Protect against Coronavirus	Art	Art	Mask use	Mask(s) in use	No	No
https://on.ft.com/3eW93xt	Culture war: How Danone kept making yoghurt in the pandemic	Covid-19 (not face mask specific)	Other	Irrelevant	Irrelevant	No	No
https://www.gov.scot/publications/coronavirus-covid-19-guidance-for-consumers/	Coronavirus (COVID-19): guidance for retail, tourism and hospitality customers	Guidance and policy	Outline of guidance/policy	Guidance and policy	Outline of guidance/policy	Yes	Yes
https://www.kansascity.com/news/coronavirus/article243395651.html	No new COVID-19 cases after infected Missouri hairstylists worked with over 140. How?	Cases and face mask use outside the UK	Outbreaks and reported cases in other countries	Cases and face mask use outside the UK	Outbreaks and reported cases in other countries	Yes	Yes
https://www.theguardian.com/business/2020/jul/24/sainsburys-asda-face-mask-laws-england-police-coronavirus-risk	Sainsbury’s and Asda say they won't enforce English face mask laws	Guidance and policy	Enforcement	Guidance and policy	Against use and/or guidelines/policy	Yes	No
https://www.gov.uk/government/publications/coronavirus-outbreak-faqs-what-you-can-and-cant-do/coronavirus-outbreak-faqs-what-you-can-and-cant-do-after-4-july	National lockdown: Stay at Home	Guidance and policy	Outline of guidance/policy	Guidance and policy	Policy update	Yes	No
http://www.camdenrise.co.uk/newsandblogs	Invalid Link	Invalid Link	Invalid Link	Invalid link	Invalid link	Yes	Yes
https://www.thetimes.co.uk/edition/scotland/scotland-on-course-to-beat-coronavirus-says-independent-sage-tz25tsj07	Scotland on course to beat coronavirus, says Independent Sage	Covid-19 (not face mask specific)	UK outbreaks and reported cases	Covid-19 (not face mask specific)	UK outbreaks and reported cases	Yes	Yes
https://www.chathamhouse.org/file/explainer-coronavirus-what-you-need-know	Invalid Link	Invalid Link	Invalid Link	Invalid link	Invalid link	Yes	Yes
https://assets.publishing.service.gov.uk/government/uploads/system/uploads/attachment_data/file/895818/S0485_EMG_SARS-CoV-2_in_the_hospital_environment.pdf https://twitter.com/uksciencechief/status/1276519169723334659	Invalid Link	Invalid Link	Invalid Link	Invalid link	Invalid link	Yes	Yes
https://bit.ly/3ejmlnI	Unmasked: The story about the nurse and the mask. A video clip of a tearful Chicago nurse, Imaris Vera, claiming that she quit her job because she wasn’t allowed to wear a protective face mask in hospital – not even her own – when she wasn’t directly attending Covid-19 patients went viral, with over 9 million views	Mask Use	Abuse for wearing and/or asked to remove	Cases and face mask use outside the UK	Face mask use and guidelines/policies in other countries	No	No
https://www.independent.co.uk/arts-entertainment/tv/news/bill-nye-coronavirus-masks-video-watch-tiktok-a9610816.html?utm_medium=Social&utm_source=Twitter#Echobox=1595531349	Bill Nye calls masks ‘a matter of life and death’ in coronavirus PSA	Cases and face mask use outside the UK	International political/public figure	cases and face mask use outside the UK	International political/public figure	Yes	Yes
https://edition.cnn.com/2020/03/02/health/surgeon-general-coronavirus-masks-risk-trnd/index.html	Masks may actually increase your coronavirus risk if worn improperly, surgeon general warns	Scientific evidence and expertise	Expert opinion	Scientific evidence and expertise	Expert opinion	Yes	Yes
https://www.ons.gov.uk/peoplepopulationandcommunity/healthandsocialcare/conditionsanddiseases/bulletins/coronaviruscovid19infectionsurveypilot/england14may2020	Coronavirus (COVID-19) Infection Survey pilot: England, 14 May 2020	Covid-19 (not face mask specific)	UK outbreaks and reported cases	Covid-19 (not face mask specific)	UK outbreaks and reported cases	Yes	Yes
https://www.independent.co.uk/life-style/fashion/face-mask-covering-skin-acne-irritation-tips-makeup-coronavirus-a9526466.html?utm_medium=Social&utm_source=Twitter#Echobox=1594112220	Face Off: How to care for your skin while wearing a face mask	Guidance and policy	How to use	Guidance and policy	How to use	Yes	Yes
https://www.bbc.co.uk/news/world-europe-52513516	Coronavirus: Spain makes masks compulsory on public transport	Cases and face mask use outside the UK	Face mask use and guidelines/policies in other countries	Cases and face mask use outside the UK	Face mask use and guidelines/policies in other countries	Yes	Yes
https://www.bbc.co.uk/news/uk-52363378	Coronavirus: Masks for public 'could put NHS supplies at risk'	PPE supplies	PPE supplies (UK)	PPE supplies	PPE supplies (UK)	Yes	Yes
https://l-bc.co/397xfJq	Coronavirus: NHS doesn't have enough protective equipment, reveals junior doctor	PPE supplies	PPE supplies (UK)	PPE supplies	PPE supplies (UK)	Yes	Yes
https://www.bbc.co.uk/news/uk-politics-53397617	Coronavirus: Face masks and coverings to be compulsory in England's shops	Guidance and policy	Policy update	Guidance and policy	Policy update	Yes	Yes
https://www.telegraph.co.uk/global-health/science-and-disease/coronavirus-news-cases-deaths-lockdown-masks2/?WT.mc_id=tmgliveapp_iosshare_Avnkqt69x9b0	Include skin rashes in Covid symptoms, Government urged by scientists	Covid-19 (not face mask specific)	Other	Scientific evidence and expertise	Scientific studies	No	No
https://www.rt.com/usa/496578-fauci-coronavirus-eye-protection/	Masks aren’t enough! Fauci says eye protection ‘MIGHT’ BE REQUIRED for ‘perfect’ Covid-proof set	Scientific evidence and expertise	Expert opinion	Scientific evidence and expertise	Expert opinion	Yes	Yes
https://bit.ly/3jSMQDf	Simon Dolan talks to Martin Daubney	Covid-19 (not face mask specific)	Hoax/overreaction	Guidance and policy	Against use and/or guidelines/policy	No	No
https://www.aaaai.org/ask-the-expert/nebulizers	COVID-19 AND USE OF NEBULIZERS OR OTHER AEROSOL-GENERATING PROCEDURES IN A CLINIC SETTING	Scientific evidence and expertise	Scientific studies	Scientific evidence and expertise	Scientific studies	Yes	Yes
https://www.bbc.co.uk/news/uk-53106673	Coronavirus: UK's Covid-19 alert level reduced from four to three	Covid-19 (not face mask specific)	Mitigation strategies	Covid-19 (not face mask specific)	UK outbreaks and reported cases	Yes	No
https://on.ft.com/37Elkn9	Coronavirus: Texas reports record daily increase — as it happened	Cases and face mask use outside the UK	Outbreaks and reported cases in other countries	Cases and face mask use outside the UK	Outbreaks and reported cases in other countries	Yes	Yes
https://www.bbc.co.uk/news/business-52498345	Coronavirus: Air passengers told to wear face masks	Guidance and policy	Policy update	Guidance and policy	Policy update	Yes	Yes
https://trib.al/NrewqFR	Coronavirus: Virgin flies in millions of pieces of medical equipment from China	PPE supplies	PPE supplies (International)	PPE supplies	PPE supplies (International)	Yes	Yes
					Total number of 'Yes'	167	142
					% agreement	75.9091	64.5455

## Sheet: IAA - Domains
INTER-ANNOTATOR AGREEMENT - DOMAIN CATEGORIES
Description: Comparison of domain categories assigned by two researchers. Using approximately 10% sample of combined 'most retweeted tweets' and 'most tweeted URLs' datasets. Domains selected by assigning each domain a unique id and then using a random number generator.
Domain	Description (manually obtained by researchers - see column C for source)	Description (column B) source	1st Researcher: Domain category	2nd Researcher: Domain category	Interannotator agreement: domain category
URL domain	Description of domain obtained by researchers. If possible from the domain, otherwise other sources sought. Source of description which is 'copy and pasted' shown in column C	Source of quotation provided in column B for domain description. Used by researchers to catergorise the domain	1st researcher's assignment of domain category (full descriptions provided in suplementary document 2)	2nd researcher's assignment of domain category (full descriptions provided in suplementary document 2)	Yes = two researchers' categorisations match; no = categorisations do not match. % agreement provided at bottom of sheet.
https://www.huckmag.com	Huck is a bi-monthly magazine, website and video platform. It has been recognised for its style of exploring subcultures as "entry points for articles about music, politics and places all over the world".[1] It is published by the London-based media company TCOLondon,[2] which also publishes Little White Lies magazine.	https://en.wikipedia.org/wiki/Huck_(magazine)	Journalism: UK print	Journalism: UK print	Yes
http://map.org.uk	Medical Aid for Palestinians. MAP's vision is a future where all Palestinians can access an effective, sustainable and locally-led system of healthcare and the full realisation of their rights to health and dignity.	https://www.map.org.uk/what-we-do/what-we-do	Charity, voluntary organisaiton and/or fundraising	Charity, voluntary organisaiton and/or fundraising	Yes
http://www.legislation.gov.uk	New Legislation Stay up to date with newly enacted legislation for the UK, Scotland, Wales and Northern Ireland as it is published to this site using our free subscription feeds, or by browsing new legislation by publication date. All Bills currently before the UK Parliament are listed on the UK Parliament website in the Parliamentary Business, Bills & Legislation section. They are published on t…	https://www.legislation.gov.uk/	Government and public bodies (inc. health agencies)	Government and public bodies (inc. health agencies)	Yes
https://shar.es	Invalid Link	Invalid Link	Invalid	Invalid	Yes
https://www.sciencemag.org	Science has been at the center of important scientific discovery since its founding in 1880—with seed money from Thomas Edison. Today, Science continues to publish the very best in research across the sciences, with articles that consistently rank among the most cited in the world. In the last half century alone, Science published:	https://www.sciencemag.org/about/about-science-aaas	Academic/science journal and/or organisation	Academic/science journal and/or organisation	Yes
https://www.licensing.biz	Licensing.biz delivers priceless trade information to the global licensing industry. Reaching all corners of the industry – from licensors and licensees, through to retailers and supporting service companies – Licensing.biz is uniquely positioned to offer daily news, interviews, opinions, brand profiles and news analysis to the business, with real-time contributions from the licensing community i…	https://www.licensing.biz/	Journalism: online only	Journalism: online only	Yes
https://www.sciencemuseumgroup.org.uk	Tracing its origins from the Great Exhibition of 1851, the Science Museum has pioneered interactive science interpretation for more than eight decades and is the most visited museum in the UK by school groups. Among key objects on display are Babbage’s Difference Engine No. 1 (c.1832), Alan Turing’s Pilot ACE computer (1950), and the Apollo 10 capsule that went into lunar orbit in 1969.	https://www.sciencemuseumgroup.org.uk/about-us/	Academic/science journal and/or organisation	Academic/science journal and/or organisation	Yes
https://www.vogue.com	Vogue is an American monthly fashion and lifestyle magazine covering many topics, including fashion, beauty, culture, living, and runway. Based in New York City, it began as a weekly newspaper in 1892, before becoming a monthly magazine years later. The British Vogue, launched in 1916, was the first international edition, while the Italian version Vogue Italia has been called the top fashion maga…	https://en.wikipedia.org/wiki/Vogue_(magazine)	Journalism: UK print	Journalism: International print	No
https://signhealth.org.uk	The Deaf Health Charity. We are a passionate and caring Deaf-led team working towards a future where there are no barriers to good health and wellbeing for Deaf people. We partner with the NHS and service providers across the country. We are one of the UK’s largest employers of Deaf people, and most hearing staff in our projects and services are fluent sign language users.	https://signhealth.org.uk/about-us/who-we-are/	Charity, voluntary organisaiton and/or fundraising	Charity, voluntary organisaiton and/or fundraising	Yes
https://metro.co.uk	Metro is the United Kingdom's highest-circulation print newspaper. It is published in tabloid format by DMG Media.[2] The free newspaper is distributed from Monday to Friday (excluding public holidays and the period between Christmas Eve and New Year's Day inclusive) mornings on trains and buses, and at railway/Underground stations, airports and hospitals across selected urban areas of England, W…	https://en.wikipedia.org/wiki/Metro_(British_newspaper)	Journalism: UK print	Journalism: UK print	Yes
https://science.sciencemag.org	Science has been at the center of important scientific discovery since its founding in 1880—with seed money from Thomas Edison. Today, Science continues to publish the very best in research across the sciences, with articles that consistently rank among the most cited in the world. In the last half century alone, Science published:	https://www.sciencemag.org/about/about-science-aaas	Academic/science journal and/or organisation	Academic/science journal and/or organisation	Yes
https://www.mylondon.news	MyLondon is part of Reach plc, Britain’s largest newspaper, magazine and digital publisher, with a print and online portfolio reaching 38.6million people every month.	https://www.mylondon.news/about-us/	Journalism: UK print	Journalism: UK print	Yes
https://www.ecowatch.com	EcoWatch is a leading online environmental news company, publishing timely stories every day for a healthier planet and life. We are rapidly growing, reaching millions of readers each month through original writing from our contributors and reposts from partner organizations. EcoWatch informs its audience with essential science-based news on a wide range of topics including climate change, energy…	https://www.ecowatch.com/about-ecowatch-2641507575.html	Journalism: online only	Journalism: International print	No
http://gov.scot	The Scottish Government is the devolved government for Scotland and has a range of responsibilities that include: the economy, education, health, justice, rural affairs, housing, environment, equal opportunities, consumer advocacy and advice, transport and taxation.	https://www.gov.scot/about/	Government and public bodies (inc. health agencies)	Government and public bodies (inc. health agencies)	Yes
https://www.cdc.gov	The Centers for Disease Control and Prevention (CDC) is a national public health institute in the United States. It is a United States federal agency, under the Department of Health and Human Services,[2] and is headquartered in Atlanta, Georgia	https://en.wikipedia.org/wiki/Centers_for_Disease_Control_and_Prevention	Government and public bodies (inc. health agencies)	Government and public bodies (inc. health agencies)	Yes
https://www.vice.com	The world is ever-evolving and full of raw, untapped potential. We exist to help people navigate it all. Launched in 1994, VICE has offices in 35 cities across the world and makes 1700 pieces of content every day through five key lines of business: VICE.com, an award-winning international network of digital content; VICE Studios, a feature film and television production studio; VICE TV an Emmy-wi…	https://company.vice.com/about/	Broadcasting and radio: International	Broadcasting and radio: international	Yes
https://www.mirror.co.uk	The Daily Mirror, founded in 1903, is a British national daily tabloid-sized newspaper that is considered to be engaged in tabloid-style journalism.[	https://en.wikipedia.org/wiki/Daily_Mirror	Journalism: UK print	Journalism: UK print	Yes
https://nyti.ms	The New York Times (NYT or NY Times) is an American daily newspaper based in New York City with a worldwide readership	https://en.wikipedia.org/wiki/The_New_York_Times	Journalism: International print	Journalism: International print	Yes
https://www.mirror.co.uk	The Daily Mirror, founded in 1903, is a British national daily tabloid-sized newspaper that is considered to be engaged in tabloid-style journalism.[	https://en.wikipedia.org/wiki/Daily_Mirror	Journalism: UK print	Journalism: UK print	Yes
https://gal-dem.com	what is gal-dem? gal-dem is a new media publication, committed to telling the stories of people of colour from marginalised genders. With our online and print magazine, we’re addressing inequality and misrepresentation in the industry through platforming the creative and editorial work of our community across essays, opinion, news, arts, music, politics and lifestyle content.	https://gal-dem.com/about/#contact	Journalism: UK print	Journalism: online only	No
https://mobile.almasdarnews.com	Al-Masdar Al-‘Arabi (The Arab Source) is dedicated to providing the latest news and analysis from the Arab world. Launched in August 2014, Al-Masdar News is an independent media service free from any political or corporate funding, sponsorship or association. This allows us to report on current events free of any bias or prejudice. With ground sources in Syria, Iraq, Yemen and elsewhere across th…	https://www.almasdarnews.com/about/	Journalism: online only	Journalism: online only	Yes
https://news.sky.com	Sky News is a British free-to-air television news channel and organisation. Sky News is distributed via a radio news service, and through online channels.	https://en.wikipedia.org/wiki/Sky_News	Broadcasting and radio: international	Broadcasting and radio: UK	No
https://www.ladbible.com	Founded in 2012, LADbible Group is redefining entertainment and breaking news for a social generation. Our global community engages with our content–spanning editorial, video, documentary and live – billions of times each and every month. Using all major platforms, we’ve rapidly risen to become one of the web’s most prominent social video publishers.	https://www.ladbible.com/about-and-contact	Journalism: online only	Journalism: online only	Yes
https://www.euronews.com	Euronews is a pan-European pay television news network, headquartered in Lyon, France. The network began broadcasting on 1 January 1993 and aimed to cover world news from a pan-European perspective.	https://en.wikipedia.org/wiki/Euronews	Broadcasting and radio: International	Broadcasting and radio: international	Yes
https://www.santafenewmexican.com	The oldest newspaper company in the West, featuring local news, arts and opinion coverage in Santa Fe and Northern New Mexico.	https://www.santafenewmexican.com	Journalism: International print	Journalism: International print	Yes
https://www.actionfraud.police.uk	Action Fraud is the UK’s national reporting centre for fraud and cybercrime where you should report fraud if you have been scammed, defrauded or experienced cyber crime in England, Wales and Northern Ireland.	https://www.actionfraud.police.uk/what-is-action-fraud	Other	Government and public bodies (inc. health agencies)	No
https://www.jennifermargulis.net	Jennifer Margulis, Ph.D., is an award-winning science journalist and book author, Fulbright grantee, and sought-after speaker. A meticulous researcher who’s not afraid to be controversial, she is nationally known as a science journalist who opens people’s eyes to the realities behind accepted practices in health care and medicine.	https://www.jennifermargulis.net/	Journalism: online only	Journalism: online only	Yes
https://jbhandleyblog.com	j.b. handley blog	https://jbhandleyblog.com/	Journalism: online only	Journalism: online only	Yes
http://www.universalbagandpackaging.co.uk	The Universal Bag & Packaging Co Limited	http://www.universalbagandpackaging.co.uk	Retail	Retail	Yes
https://birminghamhealthpartners.co.uk	Birmingham Health Partners (BHP) transcends organisational boundaries to rapidly translate healthcare research findings into new diagnostics, drugs and devices for patients. It is a strategic alliance between the Academic/science journal and/or organisation of Birmingham and two NHS Foundation Trusts – Birmingham Women’s & Children’s, and Academic/science journal and/or organisation Hospitals Bir…	https://www.birminghamhealthpartners.co.uk/birmingham-health-partners/about-us/	Government and public bodies (inc. health agencies)	Government and public bodies (inc. health agencies)	Yes
https://www.activistpost.com	ACTIVIST POST - ALTERNATIVE INDEPENDENT NEWS - CREATIVE COMMONS 2019	https://www.activistpost.com/	Journalism: online only	Journalism: online only	Yes
https://www.change.org	The world’s platform for change	https://www.change.org/	Petition/Campaign	Petition/Campaign	Yes
https://liverpoolexpress.co.uk	Bringing you the latest breaking news, comment, blogs and features from Liverpool. Brought to you by Liverpool City Council	https://liverpoolexpress.co.uk	Journalism: UK print	Journalism: UK print	Yes
https://tfl.gov.uk	Transport for London	https://tfl.gov.uk	Travel	Government and public bodies (inc. health agencies)	No
https://www.ecowatch.com	EcoWatch is a leading online environmental news company, publishing timely stories every day for a healthier planet and life. We are rapidly growing, reaching millions of readers each month through original writing from our contributors and reposts from partner organizations. EcoWatch informs its audience with essential science-based news on a wide range of topics including climate change, energy…	https://www.ecowatch.com/about-ecowatch-2641507575.html	Journalism: online only	Journalism: International print	No
https://coronavirus.data.gov.uk	The official UK Government website for data and insights on Coronavirus (COVID-19).	https://coronavirus.data.gov.uk/	Government and public bodies (inc. health agencies)	Government and public bodies (inc. health agencies)	Yes
https://www.marktaliano.net	Former high school teacher Mark Taliano is an author and activist, an independent investigative reporter, and a Research Associate with the Centre for Research on Globalization (Global Research). In his book Voices of Syria, Mark combines years of research with on-the-ground observations to present an informed and well documented analysis that refutes mainstream media narratives about the dirty w…	https://www.marktaliano.net/	Journalism: online only	Journalism: online only	Yes
https://order-order.com	Guido Fawkes’ blog (as it was then styled) was started on September 4, 2004.. The choice of the Guido avatar and character was deliberate, the thinking being that Guy Fawkes had massive name recognition, a memorable “brand” and a great reputation as the only man to enter parliament with honest intentions.	https://order-order.com/about/	Journalism: online only	Journalism: UK print	No
https://www.calmac.co.uk	Caledonian MacBrayne and CalMac are trading names of CalMac Ferries Limited	https://www.calmac.co.uk/	Travel	Travel	Yes
http://talkradio.co.uk	talkRADIO is the UK's fastest growing speech station and the home of common sense	https://talkradio.co.uk/news/watch-talkradio-live-21010633569	Social media	Broadcasting and radio: UK	No
http://blimeyguvnor.redbubble.com	Redbubble is a global online marketplace for print-on-demand products based on user-submitted artwork. The company was founded in 2006 in Melbourne, Australia,	https://en.wikipedia.org/wiki/Redbubble	Retail	Marketing/Branding/Analytics platform	No
https://www.london.gov.uk	Greater London Authority	https://www.london.gov.uk	Government and public bodies (inc. health agencies)	Government and public bodies (inc. health agencies)	Yes
http://www.asa.org.uk	The Advertising Standards Authority Ltd.	https://www.asa.org.uk/about-asa-and-cap.html	Other	Professional body/Union	No
https://www.bristolpost.co.uk	The Bristol Post is a city/regional five-day-a-week (formerly appearing six days per week) newspaper covering news in the city of Bristol, including stories from the whole of Greater Bristol, North Somerset and South Gloucestershire.[2] It was titled the Bristol Evening Post until April 2012. The website was relaunched as Bristol Live in April 2018. It is owned by Reach PLC, formerly known as Tri…	https://en.wikipedia.org/wiki/Bristol_Post	Journalism: UK print	Journalism: UK print	Yes
https://www.tellerreport.com	Latest News in many subjects Business Technology Politics Sports Autos Fashions Game Travel Football Tennis.	https://www.tellerreport.com	Journalism: online only	Journalism: online only	Yes
https://www.map.org.uk	Medical Aid for Palestinians. MAP's vision is a future where all Palestinians can access an effective, sustainable and locally-led system of healthcare and the full realisation of their rights to health and dignity.	https://www.map.org.uk/what-we-do/what-we-do	Charity, voluntary organisaiton and/or fundraising	Charity, voluntary organisaiton and/or fundraising	Yes
https://www.bbc.com	The BBC is the world’s leading public service broadcaster We’re impartial and independent, and every day we create distinctive, world-class programmes and content which inform, educate and entertain millions of people in the UK and around the world.	https://www.bbc.co.uk/aboutthebbc	Broadcasting and radio: UK	Broadcasting and radio: UK	Yes
https://tmblr.co	Make stuff, look at stuff, talk about stuff, find your people	https://www.tumblr.com/	Social media	Social media	Yes
http://original-political-cartoon.com	WELCOME TO THE POLITICAL CARTOON GALLERY ORIGINAL CARTOONS FOR SALE	https://www.original-political-cartoon.com/	Retail	Other	No
https://apma.ca	The APMA is Canada’s national association representing OEM producers of parts, equipment, tools, supplies, advanced technology, and services for the worldwide automotive industry.	https://apma.ca/about/	Professional body/Union	Professional body/Union	Yes
https://coercioncode.com	"Brethren, do not be children in understanding; however, in malice be babes, but in understanding be men". - 1 Corinthians 14:20.	https://coercioncode.com	Journalism: online only	Journalism: news aggregator	No
https://www.uvwunion.org.uk	United Voices of the World is an anti-racist, member-led, direct action, campaigning trade union and we exist to support and empower the most vulnerable groups of precarious, low-paid and predominantly BAME and migrant workers in the UK.	https://www.uvwunion.org.uk/en/about/	Professional body/Union	Professional body/Union	Yes
https://21stcenturywire.com	21st Century Wire is News for the Waking Generation™. Founded in 2009, we are a North American and Europe-based, grass-roots, independent hyper-blog offering bold commentary, news, views, analysis, as well as thought-provoking curated content from around the web. This site houses over 10,000 articles, videos and documents covering a very wide range of topics and viewpoints. We work with an at-lar…	https://21stcenturywire.com/about/	Journalism: online only	Journalism: online only	Yes
https://analysis.covid19healthsystem.org	The Health System Response Monitor (HSRM) has been designed in response to the COVID-19 outbreak to collect and organize up-to-date information on how countries are responding to the crisis. It focuses primarily on the responses of health systems but also captures wider public health initiatives. This is a joint undertaking of the WHO Regional Office for Europe, the European Commission, and the E…	https://www.covid19healthsystem.org/mainpage.aspx	Covid information/statistics	Covid information/statistics	Yes
http://www.xinhuanet.com	Xinhua News Agency (English pronunciation: /ˌʃɪnˈhwɑː/)[1] or New China News Agency is the official state-run press agency of the People's Republic of China.	https://en.wikipedia.org/wiki/Xinhua_News_Agency	Broadcasting and radio: International	Broadcasting and radio: international	Yes
https://link.medium.com	The best ideas can change who we are. Medium is where those ideas take shape, take off, and spark powerful conversations. We’re an open platform where 170 million readers come to find insightful and dynamic thinking. Here, expert and undiscovered voices alike dive into the heart of any topic and bring new ideas to the surface. Our purpose is to spread these ideas and deepen understanding of the w…	https://medium.com/about?autoplay=1	Journalism: online only	Journalism: online only	Yes
				Total number of 'Yes'	43
				% agreement	76.7857

## Sheet: IAA - Users
INTER-ANNOTATOR AGREEMENT - USER TYPES AND CATEGORIES
Description: Comparison of user type categories assigned by two researchers. Using approximately 10% sample of combined 'most retweeted tweets' and 'most tweeted URLs' datasets. Users selected by assigning each domain a unique id and then using a random number generator. User profile names and descriptions are not provided in line with the ethical approval granted for this research.
UserID (assigned for the purposes of this research)	Researcher 1 - User Type: Individual or Organisation	Researcher 1: User category	Researcher 2 - User type: Individual or Organisation	Researcher 2: User category	Interannotator agreement: User Type	Interannotator agreement: User category
UserID of Twitter user (names not provided due to ethical considerations of identifying twitter accounts of individual users)	1st researcher's assignment of type of user (full descriptions provided in suplementary document 2)	1st researcher's assignment of profession of Twitter user (full descriptions provided in suplementary document 2)	1st researcher's assignment of type of user (full descriptions provided in suplementary document 2)	1st researcher's assignment of profession of Twitter user (full descriptions provided in suplementary document 2)	Yes = two researchers' categorisations match; no = categorisations do not match. % agreement provided at bottom of sheet.	Yes = two researchers' categorisations match; no = categorisations do not match. % agreement provided at bottom of sheet.
User_591	Organisation	Broadcasting/Journalism	Organisation	Academia/Research/University	Yes	No
User_65	Organisation	Broadcasting/Journalism	Organisation	Broadcasting/Journalism	Yes	Yes
User_22	Organisation	Broadcasting/Journalism	Organisation	Broadcasting/Journalism	Yes	Yes
User_156	Individual	Academia/Research/University	Individual	Academia/Research/University	Yes	Yes
User_324	Organisation	Emergency services	Organisation	Emergency services	Yes	Yes
User_131	Organisation	Government / Government Agency / Local authority	Organisation	Government / Government Agency / Local authority	Yes	Yes
User_667	Individual	Activist/Campaign group	Individual	Activist/Campaign group	Yes	Yes
User_533	Organisation	Travel	Organisation	Travel	Yes	Yes
User_796	Individual	Creative Industries	Individual	Activist/Campaign group	Yes	No
User_512	Organisation	Charity/Volunteer Organisation	Organisation	Charity/Volunteer Organisation	Yes	Yes
User_731	Organisation	Other	Organisation	Other	Yes	Yes
User_733	Organisation	Academia/Research/University	Organisation	Academia/Research/University	Yes	Yes
User_554	Organisation	Activist/Campaign group	Organisation	Activist/Campaign group	Yes	Yes
User_431	Individual	Activist/Campaign group	Individual	Activist/Campaign group	Yes	Yes
User_754	Organisation	Broadcasting/Journalism	Organisation	Broadcasting/Journalism	Yes	Yes
User_129	Individual	n/a	Individual	Activist/Campaign group	Yes	No
User_304	Individual	Activist/Campaign group	Organisation	Activist/Campaign group	No	Yes
User_759	Organisation	Professional Association/Union	Organisation	Professional Association/Union	Yes	Yes
User_804	Individual	Broadcasting/Journalism	Individual	Activist/Campaign group	Yes	No
User_297	Individual	Creative Industries	Individual	Creative Industries	Yes	Yes
User_379	Organisation	Charity/Volunteer Organisation	Organisation	Charity/Volunteer Organisation	Yes	Yes
User_592	Individual	Academia/Research/University	Individual	Academia/Research/University	Yes	Yes
User_644	Organisation	Professional Association/Union	Organisation	Professional Association/Union	Yes	Yes
User_68	Individual	Activist/Campaign group	Individual	Activist/Campaign group	Yes	Yes
User_339	Organisation	Travel	Organisation	Travel	Yes	Yes
User_69	Individual	Creative Industries	Individual	Creative Industries	Yes	Yes
User_275	Organisation	Broadcasting/Journalism	Organisation	Broadcasting/Journalism	Yes	Yes
User_400	Individual	Creative Industries	Individual	Creative Industries	Yes	Yes
User_26	Organisation	Broadcasting/Journalism	Organisation	Broadcasting/Journalism	Yes	Yes
User_681	Individual	n/a	Individual	Activist/Campaign group	Yes	No
User_469	n/a	n/a	Individual	n/a	No	Yes
User_522	Organisation	Broadcasting/Journalism	Organisation	Broadcasting/Journalism	Yes	Yes
User_158	Individual	n/a	Individual	n/a	Yes	Yes
User_57	Organisation	Broadcasting/Journalism	Organisation	Broadcasting/Journalism	Yes	Yes
User_324	Organisation	Emergency services	Organisation	Emergency services	Yes	Yes
User_734	Individual	Medical/Healthcare (inc. NHS)	Individual	Academia/Research/University	Yes	No
User_566	Organisation	Activist/Campaign group	Organisation	Charity/Volunteer Organisation	Yes	No
User_570	Individual	Other	Individual	Academia/Research/University	Yes	No
User_24	Individual	Government / Government Agency / Local authority	Individual	Government / Government Agency / Local authority	Yes	Yes
User_760	Individual	Other	Individual	Activist/Campaign group	Yes	No
User_759	Organisation	Professional Association/Union	Organisation	Professional Association/Union	Yes	Yes
User_131	Organisation	Government / Government Agency / Local authority	Organisation	Government / Government Agency / Local authority	Yes	Yes
User_466	Individual	n/a	Individual	n/a	Yes	Yes
User_635	Organisation	Broadcasting/Journalism	Organisation	Broadcasting/Journalism	Yes	Yes
User_563	Individual	n/a	Individual	n/a	Yes	Yes
User_461	Individual	Creative Industries	Individual	Creative Industries	Yes	Yes
User_60	Organisation	Broadcasting/Journalism	Organisation	Broadcasting/Journalism	Yes	Yes
User_305	Organisation	Travel	Organisation	Travel	Yes	Yes
User_63	Individual	Creative Industries	Individual	Creative Industries	Yes	Yes
User_309	Organisation	Broadcasting/Journalism	Organisation	Broadcasting/Journalism	Yes	Yes
User_209	Organisation	Medical/Healthcare (inc. NHS)	Organisation	Medical/Healthcare (inc. NHS)	Yes	Yes
User_724	Individual	Creative Industries	Individual	Creative Industries	Yes	Yes
User_8	Individual	Creative Industries	Individual	Creative Industries	Yes	Yes
User_314	Individual	Medical/Healthcare (inc. NHS)	Individual	Medical/Healthcare (inc. NHS)	Yes	Yes
User_320	Organisation	Broadcasting/Journalism	Organisation	Broadcasting/Journalism	Yes	Yes
User_381	Organisation	n/a	Organisation	Activist/Campaign group	Yes	No
User_666	Individual	n/a	Individual	Activist/Campaign group	Yes	No
User_402	Individual	Professional Association/Union	Individual	Professional Association/Union	Yes	Yes
User_757	Organisation	Government / Government Agency / Local authority	Organisation	Government / Government Agency / Local authority	Yes	Yes
User_224	Individual	n/a	Individual	Activist/Campaign group	Yes	No
User_476	Individual	Academia/Research/University	Individual	Academia/Research/University	Yes	Yes
User_38	Organisation	Broadcasting/Journalism	Organisation	Broadcasting/Journalism	Yes	Yes
User_665	Organisation	Academia/Research/University	Organisation	Medical/Healthcare (inc. NHS)	Yes	No
User_31	Organisation	Broadcasting/Journalism	Organisation	Broadcasting/Journalism	Yes	Yes
User_122	Individual	Broadcasting/Journalism	Individual	Broadcasting/Journalism	Yes	Yes
User_309	Organisation	Broadcasting/Journalism	Organisation	Broadcasting/Journalism	Yes	Yes
User_659	Individual	n/a	Organisation	Activist/Campaign group	No	No
User_317	Individual	Broadcasting/Journalism	Individual	Broadcasting/Journalism	Yes	Yes
User_362	Individual	Other	Individual	Activist/Campaign group	Yes	No
User_559	Organisation	Medical/Healthcare (inc. NHS)	Organisation	Medical/Healthcare (inc. NHS)	Yes	Yes
User_413	Individual	Broadcasting/Journalism	Individual	Broadcasting/Journalism	Yes	Yes
User_65	Organisation	Broadcasting/Journalism	Organisation	Broadcasting/Journalism	Yes	Yes
User_704	Organisation	Medical/Healthcare (inc. NHS)	Organisation	Medical/Healthcare (inc. NHS)	Yes	Yes
User_720	Individual	Broadcasting/Journalism	Individual	Creative Industries	Yes	No
User_580	Individual	n/a	Organisation	n/a	No	Yes
User_256	Individual	Broadcasting/Journalism	Individual	Creative Industries	Yes	No
User_699	Organisation	Broadcasting/Journalism	Organisation	Broadcasting/Journalism	Yes	Yes
User_405	Individual	Medical/Healthcare (inc. NHS)	Individual	Medical/Healthcare (inc. NHS)	Yes	Yes
User_727	Individual	Other	Individual	Academia/Research/University	Yes	No
User_342	Individual	n/a	Individual	n/a	Yes	Yes
User_207	Individual	Academia/Research/University	Individual	Medical/Healthcare (inc. NHS)	Yes	No
User_209	Organisation	Medical/Healthcare (inc. NHS)	Organisation	Medical/Healthcare (inc. NHS)	Yes	Yes
User_3	Organisation	Broadcasting/Journalism	Organisation	Broadcasting/Journalism	Yes	Yes
				Total number of 'Yes'	79	64
				% agreement	95.1807	77.1084
