# Supplementary material for: Information sharing practices during the COVID-19 pandemic: A case study about face masks
Source: PLoS One. 2022 May 5;17(5):e0268043. doi: 10.1371/journal.pone.0268043 (PMC9071122; doi:10.1371/journal.pone.0268043)
Supplement: S4 Appendix — Sheets/tabs show our analysis/provide an overview of the Tweet frequency, topics by timeframe, URL subject categories, domain categories and user profiles. (XLSX) [file pone.0268043.s004.xlsx]

## Sheet: Info page
S4 Appendix: ANALYSIS OVERVIEW
The following sheets/tabs show our analysis/provide an overview of the Tweet frequency, topics by timeframe, URL subject categories, domain categories and user profiles
Tab/Sheet Title	Title of Sheet	Description of Sheet content
Tweet Frequency	TWEET FREQUENCY	Number of tweets identified per day in the 'face mask tweets' dataset. Note: due to an error in the data collection process, tweets for the dates 8,9,10 June 2020 were absent of incomplete and so were omitted from the dataset and excluded from the resulting analysis.
Topics by Timeframe	TOPICS BY TIMEFRAME	Ten topic modelling labels based on topic modelling analysis of the 'face mask tweets' dataset and the number of corresponding tweets in the different timeframes relevant to those topics
URL Subject - Theme	URL SUBJECT CONTENT - MAIN THEME	Overview of the URL subject categories and number of retweets/tweets
URL Subject - Sub-theme	URL SUBJECT CONTENT - SUB-THEMES	Overview of the URL subject categories sub-themes and number of retweets/tweets
Domain categories	DOMAIN CATEGORIES	Overview of the URL domain categories and number of retweets/tweets
User profile categories	USER PROFILE CATEGORIES	Overview of the user profile categories and number of retweets

## Sheet: Tweet Frequency 
TWEET FREQUENCY
Description: Number of tweets identified per day in the 'face mask tweets' dataset. Note: due to an error in the data collection process, tweets for the dates 8,9,10 June 2020 were absent of incomplete and so were omitted from the dataset and excluded from the resulting analysis.
Date	Tweets with no URL	Tweets containing a URL
Date of tweets	Total number of tweets in 'face mask tweets dataset' without a URL	Total number of tweets in 'face mask tweets dataset' containing a URL
2020-01-22	1	0
2020-01-25	1	0
2020-01-24	0	1
2020-01-26	1	1
2020-01-27	20	17
2020-01-28	67	74
2020-01-29	54	50
2020-01-30	97	94
2020-01-31	207	154
2020-02-01	74	103
2020-02-02	60	52
2020-02-03	35	42
2020-02-04	41	58
2020-02-05	38	54
2020-02-06	30	68
2020-02-07	41	75
2020-02-08	4	7
2020-02-10	39	27
2020-02-11	44	56
2020-02-12	35	43
2020-02-13	46	60
2020-02-14	40	91
2020-02-15	20	37
2020-02-16	16	19
2020-02-17	33	22
2020-02-18	37	30
2020-02-19	13	19
2020-02-20	9	22
2020-02-21	20	24
2020-02-22	28	21
2020-02-23	23	21
2020-02-24	57	77
2020-02-25	63	50
2020-02-26	77	55
2020-02-27	44	44
2020-02-28	1	1
2020-03-01	43	56
2020-03-02	64	50
2020-03-03	79	60
2020-03-04	135	151
2020-03-05	162	84
2020-03-06	113	83
2020-03-07	40	52
2020-03-08	65	55
2020-03-09	70	65
2020-03-10	48	56
2020-03-11	78	47
2020-03-12	39	33
2020-03-13	54	26
2020-03-14	58	47
2020-03-15	80	78
2020-03-16	73	43
2020-03-17	83	39
2020-03-18	78	55
2020-03-19	74	35
2020-03-20	93	61
2020-03-21	106	52
2020-03-22	94	84
2020-03-23	123	79
2020-03-24	110	100
2020-03-25	127	100
2020-03-26	111	105
2020-03-27	110	86
2020-03-28	117	112
2020-03-29	135	119
2020-03-30	168	154
2020-03-31	156	135
2020-04-01	172	198
2020-04-02	185	240
2020-04-03	226	304
2020-04-04	232	491
2020-04-05	156	246
2020-04-06	135	183
2020-04-07	136	196
2020-04-08	174	226
2020-04-09	119	166
2020-04-10	176	220
2020-04-11	177	144
2020-04-12	137	134
2020-04-13	168	162
2020-04-14	164	168
2020-04-15	137	297
2020-04-16	208	214
2020-04-17	304	310
2020-04-18	202	181
2020-04-19	181	148
2020-04-20	179	175
2020-04-21	198	279
2020-04-22	198	284
2020-04-23	297	316
2020-04-24	131	180
2020-04-25	156	225
2020-04-26	179	211
2020-04-27	165	181
2020-04-28	294	354
2020-04-29	329	386
2020-04-30	321	275
2020-05-01	181	277
2020-05-02	167	182
2020-05-03	227	223
2020-05-04	184	285
2020-05-05	167	266
2020-05-06	185	187
2020-05-07	195	216
2020-05-08	150	180
2020-05-09	171	153
2020-05-10	235	157
2020-05-11	387	592
2020-05-12	283	295
2020-05-13	332	321
2020-05-14	226	296
2020-05-15	236	259
2020-05-16	266	234
2020-05-17	216	164
2020-05-18	257	258
2020-05-19	235	229
2020-05-20	176	260
2020-05-21	219	316
2020-05-22	204	232
2020-05-23	192	135
2020-05-24	179	131
2020-05-25	183	171
2020-05-26	209	326
2020-05-27	195	281
2020-05-28	199	193
2020-05-29	168	189
2020-05-30	220	141
2020-05-31	217	148
2020-06-01	246	161
2020-06-02	228	239
2020-06-03	261	209
2020-06-04	523	538
2020-06-05	520	815
2020-06-06	538	691
2020-06-10	230	304
2020-06-11	241	285
2020-06-12	368	389
2020-06-13	263	188
2020-06-14	238	239
2020-06-15	568	471
2020-06-16	332	302
2020-06-17	336	292
2020-06-18	329	281
2020-06-19	352	344
2020-06-20	378	213
2020-06-21	242	160
2020-06-22	299	251
2020-06-23	291	244
2020-06-24	314	243
2020-06-25	374	253
2020-06-26	370	241
2020-06-27	409	193
2020-06-28	397	223
2020-06-29	468	330
2020-06-30	408	294
2020-07-01	435	408
2020-07-02	559	580
2020-07-03	467	382
2020-07-04	551	247
2020-07-05	400	227
2020-07-06	410	245
2020-07-07	469	571
2020-07-08	498	530
2020-07-09	270	251
2020-07-10	725	700
2020-07-11	774	532
2020-07-12	762	733
2020-07-13	1198	1232
2020-07-14	2519	1650
2020-07-15	1437	1098
2020-07-16	801	655
2020-07-17	672	458
2020-07-18	671	438
2020-07-19	768	644
2020-07-20	762	601
2020-07-21	593	572
2020-07-22	627	514
2020-07-23	939	857
2020-07-24	1797	1329
2020-07-25	959	521
2020-07-26	633	347
2020-07-27	750	498
2020-07-28	572	428
2020-07-29	577	496
2020-07-30	684	511
2020-07-31	782	534
2020-08-01	27	22

## Sheet: Topics by timeframe
TOPICS BY TIMEFRAME
Description: Ten topic modelling labels based on topic modelling analysis of the 'face mask tweets' dataset and the number of corresponding tweets in the different timeframes relevant to those topics
Topic	Label	No. Tweets: Pre 28th April 2020	No. Tweets: 28th April 2020 - 3rd June 2020	No. Tweets: Post 4th June 2020
Topic number (see supplementary document 1, sheet Topic Modelling for a break down of key words)	Label generated on the key words in analysis	Number of tweets within topic in Timeframe 1	Number of tweets within topic in Timeframe 2	Number of tweets within topic in Timeframe 3
Topic 1	Wear a mask, anger at others not wearing mask	3819	3940	15003
Topic 2	Mixed discussion on mask adoption, citing pros and con	2379	2728	10612
Topic 3	American mask policy and Donald Trump mask use	559	589	1598
Topic 4	Politics, police, racial inequality	460	448	1541
Topic 5	Shopping and resuming normal practices with facemasks	1224	1831	5893
Topic 6	Encouraging face mask use and other mitigation strategies + PPE	1508	1276	4046
Topic 7	Mandatory use of face mask announcements	1882	2360	10747
Topic 8	Types of masks available, mask fashion and making	506	562	2232
Topic 9	Mask sales, PPE and NHS	2649	2583	4791
Topic 10	Global situation, political figures	1173	944	3007

## Sheet: URL Subject - Theme
URL SUBJECT CONTENT - MAIN THEME
Description: Overview of the URL subject categories and number of retweets/tweets
Subject Category (Theme)	Focus of URL	Retweets: All	Retweets: Pre 28th April 2020	Retweets: 28th April 2020 - 3rd June 2020	Retweets: Post 4th June 2020	No. of Tweets (All)
URL subject category (full descriptions provided in suplementary document 2)	Description of subject category (also in suplementary document 2)	Number of retweets classified as subject theme in 'most retweeted tweets' dataset	Number of retweets classified as subject theme in 'most retweeted tweets' dataset and in timeframe 1	Number of retweets classified as subject theme in 'most retweeted tweets' dataset and in timeframe 2	Number of retweets classified as subject theme in 'most retweeted tweets' dataset and in timeframe 3	Number of tweets containing URLs classified as subject theme in 'most tweeted URLs' dataset
Art	Art including paintings and photographs about COVID-19 and/or face mask use.	13546	477	132	12937	149
Cases and face mask use outside the UK	COVID-19 situation outside the UK including face-mask guidance, outbreaks, political tensions over COVID-19 guidance; and reports on international political/public figures.	29712	7106	6643	15963	902
Covid-19 (not face mask specific)	Issues related to COVID-19 but not face-mask specific.	10736	2794	2223	5719	238
Environmental impact	Impact of disposable face masks on the environment.	3709	658	93	2958	304
Exemptions and disability concerns	Who is exempt from face mask use and disability and/or medical concerns, including those with hearing impairments, autism or asthma.	2217	42	984	1191	160
Fact checking	Claims to check whether statements and information circulated are true.	3984	532	420	3032	322
Guidance and policy	Information about face mask guidance and or policy, including changes, updates, how to use, make, a general outline, and calls for clarification about what the guidance is and the enforcement of use. Also includes reports focused on endorsing or against the guidelines.	23536	1293	2464	19779	4492
Invalid Link	URL cannot be accessed	3938	1119	615	2204	191
Irrelevant	URL is irrelevant to COVID-19	103	25	21	57	41
Mask use	Reports on members of the general public using or not using face masks correctly, or reporting issues with their use. For example: receiving abuse, health issues, security concerns and prejudice associated with face coverings.	4765	1363	831	2571	87
PPE supplies	Lack of availability, scams, manufacturing, quality of personal protection equipment (PPE), particularly for key workers	18065	12631	4104	1330	486
Retail	Websites describing face masks for sale or selling face masks.	2361	232	534	1595	531
Scientific evidence and expertise	Reports on scientific studies and evidence and/or expert opinion related to face-mask use and/or transmission of COVID-19	27447	3213	8643	15591	1229
UK Political and public figures	Focus on UK public figure(s) e.g. celebrity or political figure(s) in the context of face-masks and/or COVID-19.	5376	1123	1088	3165	418

## Sheet: URL Subject - Sub-themes
URL SUBJECT CONTENT - SUB-THEMES
Description: Overview of the URL subject categories sub-themes and number of retweets/tweets
Subject Category (Theme)	Subject category (sub-theme)	Focus of URL	Retweets: All	Retweets: Pre 28th April 2020	Retweets: 28th April 2020 - 3rd June 2020	Retweets: Post 4th June 2020	No. of Tweets (All)
URL subject category (full descriptions provided in suplementary document 2)	URL subject sub-theme category (full descriptions provided in suplmentary document 2). Note in some cases, the main theme does not have a sub-theme - in these cases the main theme is listed in this column and numbers in columsn E-I correspond with that.	Description of subject category sub-theme (also in suplementary document 2)	Number of retweets classified as subject/subject sub-theme in 'most retweeted tweets' dataset	Number of retweets classified as subject/subject sub-theme in 'most retweeted tweets' dataset and in timeframe 1	Number of retweets classified as subject/subject sub-theme in 'most retweeted tweets' dataset and in timeframe 2	Number of retweets classified as subject/subject sub-theme in 'most retweeted tweets' dataset and in timeframe 3	Number of tweets containing URLs classified as subject/subject sub-theme in 'most tweeted URLs' dataset
Art	Art	Art including paintings and photographs about COVID-19 and/or face mask use.	13546	477	132	12937	149
Cases and face mask use outside the UK	Face mask use and guidelines/policies in other countries	Current guidance/policy for face mask use in other countries (not the UK).	11391	2104	3128	6159	273
	International political/public figure	Reports on international political/public figure in the context of face masks and/or COVID-19 e.g. endorsing or discouraging use of masks.	8947	491	2248	6208	366
	Outbreaks and reported cases in other countries	Number of COVID-19 cases, reported cases, or outbreaks in other countries (not the UK).	8085	4378	1170	2537	149
	Political tensions in/between other countries	Political tensions or disagreements in/between other countries regarding the response to COVID-19.	1241	92	168	981	114
Covid-19 (not face mask specific)	Hoax/overreaction	About someone/people who think COVID-19 is a hoax or the response is an overreaction.	1486	44	140	1302	23
	Mitigation strategies	Other mitigation strategies including social distancing, handwashing and development of vaccine.	4116	209	1604	2303	54
	Other	Other issues related to COVID-19 and/or face masks not covered by the sub-themes outlined.	2662	1753	283	626	72
	UK outbreaks and reported cases	Number of COVID-19 cases, reported case, or outbreaks within the UK	2443	812	125	1506	89
Environmental impact	Environmental impact	Impact of disposable face masks on the environment.	3709	658	93	2958	304
Exemptions and disability concerns	Exemptions and disability concerns	Who is exempt from face mask use and disability and/or medical concerns, including those with hearing impairments, autism or asthma.	2217	42	984	1191	160
Fact checking	Fact checking	Claims to check whether statements and information circulated are true.	3984	532	420	3032	322
Guidance and policy	Against use and/or guidelines/policy	About someone/people (excluding political/public figures) campaigning against face mask use.	3087	11	18	3058	26
	Call for clarification	Critiques over lack of clarity by the Government about what the guidelines/policy for face mask use are and/or why they have changed.	592	30	128	434	196
	Endorsing use and/or stricter guidelines/policy	About someone/people (excluding political/public figures) campaigning for face masks use and/or stricter guidelines/policy.	2726	180	79	2467	340
	Enforcement	Concerns or problems arisen internationally from enforcing the use of face masks.	826	0	54	772	87
	Guidance update	Changing guidance (meaning use recommended or not) related to face mask use in the UK.	2686	66	657	1963	361
	How to make	Guidance on how to make a face mask	969	46	201	722	297
	How to use	Guidance on how to wear masks, different types available, washing and skin protection.	1573	121	499	953	355
	Outline of guidance/policy	Overview of the current guidance/policy for face mask use in the UK.	8344	794	623	6927	1333
	Policy update	Changing policy (meaning use mandated) related to face mask use in the UK.	3290	62	296	2932	1484
Invalid Link	Invalid Link	URL cannot be accessed	3938	1119	615	2204	191
Irrelevant	Irrelevant	URL is irrelevant to COVID-19	103	25	21	57	41
Mask use	Abuse for wearing and/or asked to remove	Someone/people receiving abuse for wearing a face mask and/or been asked to remove at work or in public space.	1168	750	25	393	0
	Health issues from use	Claims of health issues from using face mask	63	63	0	0	0
	Mask(s) in use	Masks being used by general members of the public e.g. at an event.	601	337	55	209	26
	Mask(s) not being worn or misused	Masks not being worn by general members of the public e.g. at an event or being worn incorrectly.	1081	161	123	797	50
	Prejudice associated with face coverings or general appearance	Prejudice received before COVID-19 for covering face e.g. for religious purposes and/or prejudice over looks/general appearance either with or without a face mask.	1005	0	297	708	11
	Security and face recognition	Security concerns regarding use of masks and/or development of face recognition technology.	404	52	277	75	0
PPE supplies	PPE supplies (International)	Lack of availability, scams, manufacturing, quality of personal protection equipment (PPE), particularly for key workers outside the UK.	8334	6254	1425	655	227
	PPE supplies (UK)	Lack of availability, scams, manufacturing, quality of personal protection equipment (PPE), particularly for key workers, within the UK	9731	6377	2679	675	259
Retail	Face masks for sale	Description of different face masks for sale or being developed	1411	121	257	1033	86
	Selling face masks	Website selling face masks	950	111	277	562	445
Scientific evidence and expertise	Expert opinion	Expert opinion about face mask use and/or transmission of COVID-19.	10845	864	547	9434	614
	Scientific studies	Scientific studies and evidence related to face-mask use and/or transmission of COVID-19.	16602	2349	8096	6157	628
UK Political and public figures	Breaking social distancing rules	UK public figure e.g. celebrity or political figure breaking other social distancing rules e.g. unnecessary travel	810	15	111	684	33
	Public/political figure against enforcement	UK public figure e.g. celebrity or global political figure saying face mask use should not be or won’t be enforced/mandated.	129	13	0	116	162
	Public/political figure discouraging use or not wearing	UK public figure e.g. celebrity or political figure discouraging use of or not wearing a face mask.	383	0	24	359	92
	Public/political figure encouraging use, stricter guidelines or wearing	UK public figure e.g. celebrity or political figure saying face mask use should not be or won’t be enforced/mandated	3899	977	916	2006	131
	Public/political figure infected with Covid-19	UK public figure e.g. celebrity or political figure infected by COVID-19	118	118	0	0	0

## Sheet: Domain categories
DOMAIN CATEGORIES
Overview of the URL domain categories and number of retweets/tweets
Domain Category	Description of main website content	Retweets: All	No. of Tweets: All	Retweets: Scientific Evidence and Expertise	No. of Tweets: Scientfic evidence and expertise
Domain catergory assigned by researchers	Description by researchers of the domain category (also see supplementary document 2)	Number of retweets classified as domain category in 'most retweeted tweets' dataset	Number of tweets containing URLs classified as domain category in 'most tweeted URLs' dataset	Number of retweets classified as domain category. URL subject content classified as 'scientific evidence and expertise' in 'most retweeted tweets' dataset	Number of tweets containing URLs classified as domain category. URL subject content classified as 'scientific evidence and expertise' in 'most tweeted URLs' dataset
Academic/science journal and/or organisation	Periodical publications with original research articles and/or scientific organisations (including science focused websites) e.g. The Royal Society or Science Magazine and/or academic/scientific institutions e.g. universities	5575	375	3253	262
Broadcasting and radio: International	International (outside UK) broadcasting channels (tv channels distributing news via audio and video content) which also publish news stories online. e.g CNN. Also includes podcasts.	3514	107	1194	0
Broadcasting and radio: UK	UK broadcasting channels (tv channels distributing news via audio and video content) which also publish news stories online e.g. BBC. Also includes podcasts.	27942	4393	3643	439
Charity, voluntary organisaiton and/or fundraising	Organisation set up to provide help to people in need and/or raising money for charitable initiatives.	898	102	0	0
Covid information/statistics	Data on number of COVID-19 cases and other metrics associated with the pandemic worldwide.	125	56	14	14
Fact Checking	Claims to check whether statements released by the media are true or false.	119	0	0	0
Government and public bodies (inc. health agencies)	Official national governments, local authorities or health agencies e.g. Public Heath England.	7883	1133	457	0
Invalid	Link broken or invalid.	3277	22	2680	0
Journalism: International print	Distribution of news stories online by international organisations which also currently print (or previously printed) newspapers and/or magazines in any style.	15494	235	1957	118
Journalism: news aggregator	Website collating news stories from a range of journalism and broadcasting platforms	442	15	138	0
Journalism: online only	Distribution of news stories online. Includes independent media outlets with only an online distribution, as well as blogs. Note that websites focusing on science journalism fall under the ‘Academic/science journal and/or organisation’ category.	9379	206	1278	41
Journalism: UK print	Distribution of news stories online by UK organisations which also currently print (or previously printed) newspapers and/or magazines in any style.	41397	1465	5447	332
Marketing/Branding/Analytics platform	Offer to help individuals and companies promote themselves and/or analyse number of people visiting website.	1051	14	528	0
Other	Content of website does not fall into any of the categories listed.	219	63	0	0
Petition/Campaign	A campaign or petition for change.	518	246	184	12
Professional body/Union	Organisation with individual members practicing a profession and/or association of people with a common interest.	903	11	11	0
Retail	Selling face masks/coverings.	938	335	0	0
Search Engine	Platform for searching internet content.	390	11	26	0
Social media	Enables users to create and share content with one another e.g. Facebook. Note that Twitter was excluded from the analysis.	1063	143	207	11
Travel	Information about travel e.g. buses or rail network.	665	301	0	0
URL shortening	Tool for making URL’s shorter.	28088	269	6430	0

## Sheet: User profile categories
USER PROFILE CATEGORIES
Overview of the user profile categories and number of retweets
Profession	Description if organisation	Description is indiviudual user	Organisation: All retweets	Organisation: 'Scientific evidence and expertise' retweets	Individual: All retweets	Individual:'Scientific evidence and expertise' retweets
Category assigned by researchers for Twitter users profession	Description by researchers of the user profile category if also classified as an organisation (also see supplementary document 2)	Description by researchers of the user profile category if also classified as an indiviudal (see supplementary document 2)	Number of retweets classified as profession category AND user profile as organisation in 'most retweeted tweets' dataset	Number of retweets classified as profession category AND user profile as organisation AND subject category 'scientific evidence and expertise' in 'most retweeted tweets' dataset	Number of retweets classified as profession category AND user profile as individual in 'most retweeted tweets' dataset	Number of retweets classified as profession category AND user profile as individual AND subject category 'scientific evidence and expertise' in 'most retweeted tweets' dataset
Academia/Research/University	Online journals, scientific organisations e.g. The Royal Society and/or academic institutions e.g. universities.	Person describing themselves as an academic or researcher. e.g. PhD, Research Associate. Lecturers, Professors.	9984	9435	7348	3061
Activist/Campaign group	Group of people of organisation calling for political or social change.	Individual who is part of an activist/campaign group (and identifies this in profile description) and/or explicitly describes themselves as an ‘activist’ or ‘campaigner’.	1609	202	4506	1074
Broadcasting/Journalism	Journalistic or broadcasting platform distributing news stories.	Person working for a journalism or broadcasting organisation and/or describing themselves as a journalist or broadcaster.	64186	5220	12247	2130
Charity/Volunteer Organisation	Organisation set up to provide help to people in need.	Someone working/volunteering for charity or volunteer organisation	1134	0	89	0
Creative Industries	Organisations representing industries which have an origin in individual creativity e.g. design, music, writing, performing arts (for the purposes of this study excludes radio and tv, which will be categorised as broadcasting/journalism).	Person describing themselves in a profession linked to the creative industries. E.g. artist, musician, author, actor.	1847	16	11755	2040
Emergency services	Organisation responding to emergencies e.g. ambulance service, police, fire brigade.	Emergency responder e.g. firefighter, police or paramedics.	197	0	233	205
Government / Government Agency / Local authority	System governing a country and agencies attached to it. At local level, authority is responsible for public services and facilities in the area.	A member of government, government agencies or local authority e.g.	1469	0	6838	774
Medical/Healthcare (inc. NHS)		MPs, Mayor, Local Councillor.	2841	54	2348	623
n/a	Organisation with main duties being associated with medicine and/or healthcare e.g. NHS Hospital	Someone working in the medical or healthcare profession e.g. doctor, nurse, surgeon, carer.	231	0	9633	1032
Other	No indication of profession in user description.	No indication of profession in user description.	1565	0	7372	1346
Professional Association/Union	Professional organisation is mentioned in description but does not sit within any of the themes outlined e.g. plumber.	Profession is mentioned in description but does not sit within any of the themes outlined e.g. plumber.	903	23	72	0
Travel	Organisation with individual members practicing a profession and/or association of people with a common interest.	Member of a professional association or union.	925	0	63	0
